# Supplementary material for: Why Do You Believe in God? Relationships between Religious Belief, Analytic Thinking, Mentalizing and Moral Concern
Source: PLoS One. 2016 Mar 23;11(3):e0149989. doi: 10.1371/journal.pone.0149989 (PMC4805169; doi:10.1371/journal.pone.0149989)
Supplement: S1 Data — (XLSX) [file pone.0149989.s001.xlsx]

## Sheet: Study 1
gender	age	edu	Belief_God_spirit	CRT_analytic_correct	IRI_EC_mean	IPT_Average
1	22	3	1	0.6667	2.42857	0.8125
2	65	1	7	1	3.85714	0.625
1	29	3	1	1	3.42857	0.8125
2	19	3	6	0	1	0.5625
2	33	7	7	0.6667	3.14286	0.5625
1	31	2	7	0	4.42857	0.25
2	23	2	1	0.6667	3.42857	0.5625
1	24	2	7	0	4	0.4375
1	19	3	4	0	3.28571	0.375
2	28	3	7	0	4.71429	0.25
1	19	3	7	0.3333	3.57143	0.75
1	29	5	2	1	4.42857	0.75
2	21	3	1	1	4	0.625
1	21	4	1	0	3.71429	0.625
2	19	2	6	0	4.85714	0.5
2	63	7	5	0.6667	3.28571	0.5625
2	35	6	7	0	5	0.5
2	52	7	1	0.6667	2.57143	0.4375
2	60	5	7	0	4.85714	0.625
2	26	5	7	0	4.14286	0.5625
1	25	6	1	0	4.28571	0.625
2	54	5	7	0	3.28571	0.4375
2	21	3	5	0	4.28571	0.25
2	30	5	1	0	3.71429	0.5625
2	42	5	2	0	3.28571	0.6875
2	31	3	5	0	3.28571	0.5
1	60	5	5	0	3	0.625
2	28	6	7	0	4.14286	0.4375
1	34	2	7	0	4.14286	0.375
2	28	7	6	0	3.42857	0.625
1	49	5	7	1	3.85714	0.75
2	61	7	4	0	3.14286	0.75
1	29	4	2	0.3333	3.71429	0.5625
1	54	4	7	0	4.85714	0.5
2	33	3	3	1	3.14286	0.75
2	23	5	7	0.3333	4.28571	0.4375
2	49	6	6	1	4	0.6875
2	40	3	6	0	4.14286	0.5625
2	41	3	7	0.3333	4.14286	0.5
1	22	3	7	0.3333	4	0.5625
2	50	4	5	0	4.71429	0.3125
1	25	4	3	0	3.71429	0.5
2	47	3	7	0.3333	4.42857	0.6875
1	27	4	6	0	2.71429	0.3125
1	26	5	1	1	3.85714	0.8125
1	21	2	1	0.3333	3.28571	0.625
2	50	3	5	0	3.42857	0.4375
2	49	2	6	0	5	0.4375
2	20	2	6	0	2.14286	0.625
1	29	6	7	1	3.71429	0.8125
2	22	2	7	0.6667	3.42857	0.5
2	27	7	2	0	4.28571	0.5625
2	30	7	7	0.6667	3.57143	0.625
2	39	3	6	0.3333	3.57143	0.5625
2	22	3	6	0.3333	4.14286	0.625
2	51	6	7	0	4.71429	0.5
2	30	4	2	0	3.85714	0.5625
1	56	3	7	0.6667	4	0.75
2	26	3	1	0.6667	3.57143	0.625
1	29	7	7	1	3.57143	0.25
2	31	5	6	0	3.57143	0.4375
1	19	3	1	0.3333	4.42857	0.375
2	41	3	7	0	4.42857	0.3125
1	23	5	7	0.6667	3.71429	0.6875
1	46	3	7	0.3333	3.85714	0.3125
1	33	4	5	0	3.85714	0.625
2	30	5	7	0	4.14286	0.5
1	28	4	5	1	2.71429	0.8125
1	26	5	1	0	3.14286	0.625
2	30	3	6	0	4.57143	0.5
2	44	2	7	0	5	0.5
1	37	7	7	0.3333	3.85714	0.5
2	21	2	6	0.3333	4.42857	0.5625
2	83	2	7	0.3333	3.85714	0.4375
1	33	7	5	0.6667	3.71429	0.375
1	23	5	7	0	3.85714	0.25
2	33	5	7	0	3.85714	0.375
1	45	5	7	0	3.28571	0.375
1	21	3	5	0.3333	3.85714	0.4375
1	24	3	7	0.3333	2.57143	0.5
2	22	5	5	0.3333	3	0.6875
1	33	5	1	1	2.14286	0.625
1	23	5	7	1	3.85714	0.625
2	55	4	7	0	3.85714	0.5625
2	23	5	7	0.3333	4	0.5
1	35	5	6	0.6667	3.57143	0.5625
1	43	5	6	0.6667	3.28571	0.5625
2	28	5	1	0.6667	1.57143	0.4375
1	27	3	7	1	4.28571	0.6875
1	32	4	4	0	4	0.5625
1	49	7	5	0	3.85714	0.375
2	30	5	2	1	3.85714	0.75
1	26	3	7	0	3.57143	0.625
2	47	3	4	0.6667	5	0.5625
1	65	5	7	0	3.71429	0.5
2	37	5	7	0.6667	4.71429	0.625
1	31	5	7	0.6667	3.57143	0.75
2	52	3	7	0.6667	5	0.625
2	28	5	3	0.3333	4.14286	0.75
2	32	4	7	1	3.14286	0.4375
1	45	3	6	0	4.42857	0.75
2	21	3	3	0.3333	4.71429	0.5
2	24	3	4	0.6667	3.71429	0.6875
2	44	7	7	0	4.28571	0.5
2	21	3	1	0.3333	3	0.75
1	19	3	7	0.3333	2.85714	0.4375
2	23	6	6	1	4.14286	0.625
2	31	3	1	0	4.57143	0.4375
2	35	2	7	0	4	0.5625
2	26	3	7	1	4.85714	0.3125
1	45	7	5	1	3.57143	0.4375
2	24	5	5	0.3333	3.42857	0.3125
2	35	7	7	0.3333	5	0.3125
2	32	3	7	0	4.14286	0.3125
2	38	2	1	0	4.85714	0.625
2	48	2	7	0.6667	4.42857	0.5625
1	54	7	6	1	3.42857	0.9375
2	60	3	7	0.6667	3.71429	0.5
1	30	4	7	0	4.71429	0.5625
2	32	4	2	1	4	0.5625
2	39	3	4	0	3.42857	0.5
2	50	5	7	0	5	0.25
1	18	1	7	0.6667	4	0.5
2	22	5	1	0.6667	4	0.5
2	18	2	1	1	3.42857	0.375
1	26	5	7	0.6667	3.71429	0.75
1	24	2	5	0.3333	3.57143	0.375
1	22	3	2	0.6667	1.85714	0.375
2	33	5	4	0	3.14286	0.375
1	26	2	1	0.3333	3.71429	0.1875
2	28	3	1	0	4.71429	0.3125
2	36	4	7	0	5	0.6875
1	36	5	7	0.6667	2.71429	0.5
1	33	2	3	0	3.71429	0.6875
2	27	5	7	0.6667	3.71429	0.5625
2	37	3	4	0	4.85714	0.4375
2	36	5	4	0	3.42857	0.4375
2	29	5	7	0.6667	4.14286	0.5
2	51	3	7	0	4.71429	0.5
1	23	5	1	1	2.28571	0.75
2	28	3	5	0	3.57143	0.6875
2	28	3	7	0.6667	2.71429	0.5625
1	47	6	7	0	3.71429	0.6875
2	20	3	6	0	3.85714	0.5625
2	60	3	7	0.3333	4	0.625
1	24	6	7	0.3333	3.14286	0.6875
2	26	3	1	1	2.42857	0.375
2	33	5	5	0.6667	2.28571	0.375
2	33	7	4	0.6667	5	0.6875
1	14	1	7	1	3	0.375
1	52	5	1	1	1.14286	0.875
1	25	5	1	1	3	0.625
2	22	5	7	0	2.57143	0.625
1	41	6	5	1	3.42857	0.5625
1	51	2	7	0.3333	4.71429	0.375
1	28	6	4	1	3	0.75
2	35	5	7	1	4.42857	0.5
2	47	5	7	1	4	0.625
2	40	2	7	0.3333	5	0.5
2	30	5	7	1	3.42857	0.5625
1	31	3	1	1	3.42857	0.625
2	27	7	7	0	4.57143	0.3125
2	56	8	7	1	4.71429	0.625
2	26	5	7	0	3.85714	0.6875
2	20	3	3	0.6667	3.71429	0.3125
2	57	6	7	0.3333	4.85714	0.375
2	22	5	1	0	3.42857	0.5
2	18	1	7	0.3333	4.14286	0.625
1	30	3	2	0.3333	3	0.625
2	20	3	3	0.6667	4.42857	0.375
1	28	3	1	0.3333	2.57143	0.4375
1	22	5	7	0.3333	3.14286	0.75
1	42	4	6	1	4	0.9375
2	28	5	7	0	4.14286	0.625
2	29	3	7	1	5	0.4375
1	45	6	7	1	3.85714	0.8125
1	73	7	1	1	5	0.75
2	48	3	7	0	4	0.25
2	24	6	5	1	4.28571	0.375
1	49	3	7	0.6667	4.14286	0.875
1	28	5	1	1	1	0.4375
2	28	3	5	0	4	0.375
1	25	5	1	0	3.42857	0.375
1	28	5	4	1	2.71429	0.4375
2	19	3	7	1	3.85714	0.625
2	37	3	6	0	4.28571	0.375
2	43	2	6	1	4.71429	0.4375
2	50	5	5	1	1.42857	0.75
2	64	7	5	0.3333	3.57143	0.4375
1	30	3	6	0.6667	2.85714	0.6875
1	60	3	7	0	4.14286	0.5
1	54	5	1	0.6667	1.57143	0.6875
2	27	3	1	0	4.71429	0.5
1	46	5	7	0	4.14286	0.5625
1	21	2	4	0.3333	2.42857	0.5625
1	40	5	5	0.6667	4	0.3125
1	38	5	5	0.6667	3.42857	0.625
1	23	2	7	0.3333	4.57143	0.625
1	35	3	1	0.6667	3	0.6875
2	35	5	1	0	3.85714	0.5625
2	50	7	7	0.6667	4.42857	0.625
1	18	3	4	0.3333	3.85714	0.5625
2	60	7	6	0	3.57143	0.5625
2	29	2	5	1	4.14286	0.625
2	51	5	7	1	4	0.5
2	52	5	1	1	5	0.4375
2	25	5	1	0.6667	4.14286	0.6875
2	50	5	1	1	2.71429	0.6875
2	28	3	7	0.6667	4.14286	0.6875
1	28	4	1	0.6667	4.14286	0.6875
2	48	4	6	1	3	0.5
1	30	7	1	1	3.14286	0.75
1	18	1	7	0.3333	3.57143	0.5625
2	41	5	7	1	4.71429	0.625
2	60	5	1	1	4.14286	0.4375
2	33	2	7	0	4	0.375
2	27	2	6	0	4.42857	0.625
2	44	7	7	0.3333	3.42857	0.5
1	36	6	7	1	3.14286	0.6875
2	44	5	7	1	4.14286	0.625
2	30	5	7	0.3333	4.71429	0.5625
2	56	7	7	1	4.85714	0.4375
2	30	5	6	0.3333	4.28571	0.5
2	65	8	2	1	4.28571	0.75
2	37	4	7	1	3.42857	0.4375
2	63	5	6	1	3.57143	0.4375
1	27	2	2	0	2.28571	0.5
1	50	7	1	1	4.14286	0.5625
1	32	4	6	0	4.57143	0.4375
1	27	3	6	1	4.71429	0.375
2	25	5	7	1	4.57143	0.4375
2	62	7	6	1	5	0.5
1	26	5	6	1	3.71429	0.75
2	53	3	7	0.3333	4	0.5
2	22	5	1	1	4	0.5625
1	26	5	1	1	2.57143	0.6875
					3.78329

## Sheet: Study 2
gender	age	education	Belief_God_spirit	IRI_EC_mean	CRT_analytic_correct	IPT_average	Vocab (CI)
1	29	3	1	3.85714	1	0.75	8
1	30	5	1	4.42857	0	0.375	12
2	30	5	1	4	0.666667	0.5625	13
2	45	2	3	3.42857	0	0.3125	5
2	29	3	6	3.71429	0.333333	0.6875	5
2	21	3	7	3.71429	0	0.5	1
1	23	4	7	3.85714	0.333333	0.4375	1
2	57	6	7	4.57143	0.333333	0.6875	7
2	54	7	7	4.14286	0.666667	0.4375	9
2	33	5	7	4	0	0.375	5
2	37	3	1	4.28571	0.333333	0.3125	5
2	23	7	2	3.14286	1	0.5625	12
2	30	2	2	4.14286	0.333333	0.4375	9
2	29	5	7	4.85714	0.666667	0.5	10
1	21	3	7	3.57143	0.666667	0.8125	7
1	49	5	7	4.28571	0.333333	0.625	4
1	34	2	6	3.42857	0.666667	0.6875	8
2	27	5	1	3.85714	1	0.8125	13
2	30	7	6	4.14286	0	0.5	7
2	21	3	4	4.71429	0	0.375	3
2	45	5	6	4	0.666667	0.5	13
2	24	5	1	4.85714	0.666667	0.5625	9
2	28	5	7	4.28571	0	0.375	6
2	25	4	2	4	0	0.5625	3
1	23	4	2	4.85714	0.666667	0.5625	7
1	36	4	4	4	1	0.875	15
2	19	3	1	1.57143	1	0.75	7
1	53	2	7	4.14286	0	0.3125	3
1	34	3	6	4	1	0.625	3
2	30	3	7	4.57143	0	0.5	14
2	53	7	5	4.42857	0.666667	0.8125	14
1	36	3	7	4	0	0.75	5
2	60	5	7	4.71429	0	0.6875	10
1	24	4	2	3.14286	0	0.3125	2
1	47	3	1	3.57143	0.333333	0.625	12
2	23	5	3	4.42857	0	0.3125	2
2	27	6	6	4	0	0.4375	3
2	46	6	5	3.85714	0.666667	0.625	12
2	39	3	1	3.42857	0.666667	0.5625	14
1	33	1	7	5	0	0.5625	2
1	26	5	7	4	1	0.6875	12
1	26	5	1	3.28571	0.666667	0.8125	10
2	54	4	7	4.42857	0.666667	0.5625	4
2	31	2	1	4	0	0.125	4
2	56	5	7	4.14286	0	0.3125	4
2	29	7	7	4.57143	0.666667	0.25	8
1	54	5	1	2.42857	0.666667	0.625	12
2	31	5	7	5	0	0.3125	5
2	21	3	7	3.85714	0	0.5	4
1	45	3	7	4	0.333333	0.5625	15
1	22	3	7	2.14286	0	0.75	2
1	22	4	6	4.28571	0.333333	0.4375	12
1	41	3	7	3.42857	0.666667	0.6875	3
2	28	5	2	4.14286	0	0.4375	11
1	20	2	5	4.42857	1	0.75	5
1	35	3	1	3	1	0.375	4
2	34	5	7	3.14286	0.666667	0.375	2
2	50	5	1	4.14286	0	0.625	12
1	43	3	6	3.85714	1	0.625	5
1	37	7	4	3.14286	0.666667	0.875	12
1	31	4	1	3.42857	0.666667	0.9375	14
2	21	2	7	4	0.666667	0.5	6
2	29	5	5	3.71429	1	0.375	15
1	29	3	2	2.57143	0	0.5625	8
2	43	5	7	4.42857	0	0.375	10
2	26	3	1	2	1	0.4375	15
2	30	3	7	5	0.333333	0.5625	4
1	21	5	1	2.42857	1	0.4375	2
1	38	6	6	3.28571	0	0.6875	5
1	21	2	7	4.14286	1	0.5	6
2	53	3	7	3.57143	0	0.5	9
1	45	3	7	3.71429	0	0.5625	3
1	53	5	1	4	1	0.75	14
1	29	5	1	3.71429	0	0.4375	1
2	59	5	7	4	0.666667	0.75	10
1	20	2	2	3.42857	0.333333	0.5	9
2	65	8	2	3.85714	1	0.5	14
2	29	3	7	4.28571	1	0.8125	2
2	25	3	7	4.42857	0	0.375	2
1	49	3	7	4.85714	0	0.4375	6
2	22	5	7	3.85714	1	0.6875	5
2	20	4	6	4	0.333333	0.5	3
2	55	7	7	4	1	0.625	14
1	45	3	6	4.42857	0	0.75	9
2	45	3	7	4	0	0.625	6
2	32	3	4	3.57143	0	0.375	4
2	27	5	7	4	0	0.5625	4
2	57	5	7	4	0	0.5625	9
1	35	3	6	4.14286	1	0.875	9
1	63	5	7	3.28571	0	0.5625	7
1	30	2	7	4.71429	1	0.75	6
2	33	5	7	4	0	0.3125	5
1	28	5	3	2.85714	1	0.5625	10
2	50	6	7	4.14286	0	0.5625	5
1	28	3	1	1.57143	1	0.75	8
1	25	1	6	4.42857	0	0.4375	2
1	61	6	6	3.85714	0.333333	0.625	13
1	26	3	7	4.42857	0	0.4375	8
1	30	3	2	2.85714	0.333333	0.4375	6
2	36	2	7	5	0	0.625	9
2	21	4	7	3.42857	0	0.4375	4
2	43	7	5	4.85714	0.333333	0.6875	14
1	46	3	7	4	0.333333	0.625	7
1	33	5	1	1	1	0.875	13
1	33	5	7	4.14286	0.333333	0.375	13
1	49	3	6	4	0	0.75	10
1	27	5	7	3.28571	0	0.4375	3
2	32	3	1	4.71429	1	0.5	15
1	26	5	3	3.14286	0.333333	0.5	7
1	27	5	2	2.71429	0.333333	0.8125	8
1	26	5	7	3.28571	0	0.375	9
2	36	3	4	4.85714	0	0.5625	8
1	26	5	1	2.57143	0	0.5	7
2	26	7	7	3.57143	0	0.4375	5
2	15	1	7	4.42857	0	0.4375	14
2	20	3	6	4.42857	0	0.5	2
1	47	5	7	3.85714	0.666667	0.8125	11
2	27	3	7	4.28571	0	0.5625	5
2	58	3	1	4.28571	0	0.6875	12
1	47	3	6	3.57143	0	0.4375	2
1	28	4	4	3.57143	0	0.5	4
2	21	6	7	5	0.333333	0.5	8
2	43	6	6	5	0	0.1875	8
2	39	6	6	3.85714	0	0.5	11
2	26	5	7	4.42857	0	0.5	10
1	19	3	7	3	1	0.5	4
1	20	3	5	3.71429	1	0.75	9
2	26	3	2	2.14286	1	0.625	11
2	41	3	7	4	0	0.3125	8
1	42	4	6	3.85714	1	0.625	15
1	56	3	7	4.14286	0.666667	0.6875	10
2	37	5	6	3.85714	0	0.4375	9
1	32	5	7	4.14286	0.333333	0.3125	4
1	47	5	1	3	0.333333	0.625	5
2	52	2	6	3.71429	1	0.5625	15
2	36	5	7	4.85714	1	0.4375	11
1	52	3	1	4.71429	0	0.625	10
2	33	5	7	4.71429	0	0.5	11
2	53	4	7	2.57143	0.666667	0.5625	6
1	26	3	2	3.42857	0	0.4375	8
1	53	8	6	3.71429	1	0.75	13
2	36	5	7	3	0.333333	0.625	5
2	20	3	4	2.71429	0.333333	0.375	2
1	24	5	1	2.57143	1	0.75	7
1	32	5	2	3.71429	0.666667	0.375	3
2	27	5	7	4.42857	0	0.375	2
2	28	3	1	4.14286	0	0.4375	1
2	33	3	7	4.42857	0	0.4375	6
2	31	5	7	5	0	0.4375	4
2	48	2	7	3.85714	0	0.4375	10
2	51	5	4	4.28571	0	0.375	15
1	33	5	4	4.71429	1	0.5	9
1	25	3	1	3.71429	0.666667	0.5625	4
1	26	1	7	4.42857	0	0.4375	7
1	50	3	5	4	1	0.625	9
2	22	3	7	4.57143	0	0.625	1
1	52	8	7	4.28571	0.333333	0.4375	8
2	25	3	5	3.71429	0	0.5	12
2	34	7	1	3	0.666667	0.4375	13
2	45	6	4	3.71429	1	0.6875	7
2	35	7	5	4	0.666667	0.6875	8
1	25	2	6	3.14286	0.333333	0.375	9
2	26	5	7	3.57143	0.666667	0.75	7
2	59	3	7	4.85714	1	0.375	11
2	41	5	7	5	0	0.25	6
2	42	5	2	4.42857	1	0.6875	14
2	68	5	7	3.85714	0	0.375	8
2	33	3	7	4.71429	0	0.625	12
1	46	4	6	4.14286	0.666667	0.4375	3
2	28	5	1	1.85714	0.666667	0.625	13
2	25	3	7	4	0.333333	0.5625	2
2	22	4	1	4.71429	0.666667	0.5	8
2	25	5	4	3.42857	0.333333	0.5625	8
1	26	5	4	3.28571	0.333333	0.625	8
2	32	7	7	5	0.666667	0.625	14
1	74	3	1	3	0	0.6875	6
1	33	5	6	4	1	0.5625	12
1	23	4	6	3.42857	0	0.4375	3
2	23	4	7	3.85714	0	0.6875	14
2	27	5	7	4.71429	0	0.375	10
1	35	5	7	5	0.666667	0.625	15
1	34	5	5	4.57143	0.333333	0.5	8
2	40	4	7	3.57143	0.666667	0.375	8
2	33	2	4	4.85714	0.333333	0.625	3
2	25	2	7	3.85714	0.666667	0.5625	7
2	19	2	7	4.85714	0	0.5625	0
1	32	7	7	4	0	0.25	9
1	41	6	2	3.42857	1	0.4375	9
1	27	3	7	3.57143	1	0.5625	0
2	59	2	6	4.28571	0	0.5	5
2	22	3	3	2.71429	0.333333	0.625	12
2	26	5	7	4.28571	1	0.375	11
1	22	4	1	1.85714	1	0.625	7
1	34	5	7	3.42857	0	0.5	2
2	37	3	7	1.14286	0	0.375	6
2	39	2	7	4.42857	0	0.5	7
1	50	5	1	3	1	0.9375	12
1	27	6	2	1	0	0.8125	3
1	54	3	6	4.14286	1	0.625	8
1	22	2	2	4.14286	0	0.4375	10
1	28	3	7	3	0	0.5	2
2	51	5	7	4.42857	0.333333	0.3125	14
2	30	7	1	4	1	0.5	12
2	34	5	7	4.14286	0.666667	0.625	8
2	32	5	5	4.42857	0	0.5	14
2	32	3	4	4.14286	0	0.5625	8
1	42	7	7	2	0.666667	0.375	2
1	30	5	6	3.85714	1	0.625	10
2	57	5	7	4.57143	0.333333	0.5	11
2	59	3	4	4	0.666667	0.3125	9
2	46	7	2	3.71429	1	0.5625	3
1	30	3	7	2.85714	0	0.75	9
2	33	5	7	4	0.333333	0.4375	4
1	59	3	0	3.42857	0	0.5625	12
2	54	2	7	4	0	0.375	6
1	27	2	7	3.57143	0	0.5	6
2	26	3	7	4	0	0.5	5
1	32	5	7	3.85714	0.333333	0.375	5
1	20	4	4	4.28571	0.333333	0.375	4
2	49	4	7	4.42857	0	0.75	11
2	28	5	1	3.71429	1	0.25	5
2	55	3	7	5	0.666667	0.5	10
1	24	5	7	1.85714	1	0.6875	10
2	50	5	4	1.14286	1	0.6875	3
2	25	4	6	3.71429	0	0.25	11
1	42	5	7	3.71429	0	0.5625	7
2	20	3	7	3.71429	1	0.5625	9
1	27	3	1	2.28571	0.666667	0.9375	14
2	21	2	4	3.42857	1	0.375	4
2	26	4	7	3.57143	0	0.3125	15
2	42	3	5	4.42857	0	0.5625	6
2	38	7	1	2.71429	0.333333	0.625	13
1	24	5	1	5	0.333333	0.625	6

## Sheet: Study 3
gender	age	edu	Belief_God_spirit	IRI_EC_mean	IWAH_global	CRT_analytic_correct	socialissues	economicissues
1	22	5	4	4.14286	3.11111	1	5	4
2	32	7	7	4.42857	4.77778	0.333	7	7
1	22	5	7	3.57143	3.66667	1	2	3
1	33	3	6	4	3.44444	0.333	2	4
1	36	3	7	4.57143	2.88889	0.333	6	5
1	19	1	4	3.42857	3.77778	0.333	3	2
2	29	7	7	5	5	0.333	7	7
2	27	7	6	4.42857	4	0.667	1	1
1	29	5	5	3.28571	4	0.667	5	4
1	30	6	5	3.42857	3.88889	1	6	4
1	26	6	7	3.85714	4.11111	0.667	6	6
2	33	5	5	2.28571	3.55556	0	5	5
1	26	5	4	3	4.11111	0	3	5
1	32	5	7	3.85714	4	1	2	2
1	21	6	7	4.71429	4.33333	0	6	6
1	26	5	7	3	4.11111	1	4	6
2	36	7	6	4	2.88889	1	3	4
1	24	5	6	3.85714	4.33333	0	7	6
2	37	7	5	3.14286	4	0	4	4
1	28	7	7	4	4.33333	0.667	2	2
1	26	5	7	4.28571	4.88889	0.667	4	1
1	43	5	1	3.85714	3	1	2	3
2	57	5	6	4.57143	3.55556	1	1	1
1	28	7	5	2.57143	3.44444	0	6	6
1	34	4	5	3.71429	4.88889	0	3	5
2	29	1	3	4.28571	2.22222	1	2	3
1	30	7	7	4.28571	4.88889	0.667	2	6
1	33	7	6	4.42857	4.22222	1	2	2
1	38	7	4	3.42857	4.77778	0.667	7	4
1	39	6	7	5	3.33333	1	1	1
1	29	3	6	3.28571	3	0	5	5
1	35	7	6	4.71429	3.55556	1	2	4
1	27	2	4	3.28571	2.77778	1	3	3
1	31	5	6	3.85714	4.33333	0	2	2
2	20	3	6	4.57143	3.55556	1	2	2
2	31	5	7	5	3	1	4	4
1	19	5	7	3.85714	3.88889	0.333	4	5
2	26	5	6	3.71429	2.66667	1	5	5
2	24	7	7	3.85714	5	0.333	4	4
1	42	5	7	4	4.33333	1	2	2
1	68	7	7	5	4.55556	0.333	4	4
2	30	5	7	5	3.22222	0.667	3	3
2	30	7	7	3.14286	2.11111	0	4	4
1	26	7	6	4.28571	4.11111	0.667	6	5
1	49	5	7	4.85714	4.11111	0	2	6
2	26	5	6	4.71429	4.22222	0	2	2
1	30	5	6	3.57143	4.66667	0	4	4
1	34	7	7	3.85714	3.44444	1	3	3
1	31	7	7	3.28571	4.44444	0	6	4
2	26	7	7	3.57143	3.77778	0	4	5
1	33	7	7	3.85714	3.88889	1	4	4
2	29	7	7	3.85714	3.88889	1	4	4
2	41	5	7	3.57143	3.77778	1	5	4
2	29	7	7	3.71429	3.88889	0	4	4
1	28	7	2	2.14286	2.11111	0.667	2	2
1	35	5	7	4.57143	3.77778	0	3	3
2	26	4	1	3.85714	3.55556	1	2	3
2	26	7	7	3.85714	4	0.333	1	3
2	25	5	7	3.71429	3.66667	0	4	4
1	31	6	7	3.85714	3.22222	1	2	3
1	21	2	4	3.42857	3.22222	0.667	4	7
1	29	5	1	5	3.33333	0.667	1	4
1	26	5	7	4.14286	4.66667	0	5	6
1	23	7	7	4.71429	4.22222	0.667	2	2
1	35	7	1	3.42857	3.44444	1	3	4
2	44	5	2	2.57143	2.44444	0.333	3	5
2	36	7	7	3.14286	4.55556	0.333	4	4
1	65	7	6	3.14286	4.66667	0	4	4
2	22	5	6	4.42857	4.88889	0.333	6	6
2	24	5	6	3.85714	3.55556	0.333	2	2
2	23	3	6	3.71429	4	1	3	5
1	30	2	7	4.42857	5	0.667	2	1
1	34	7	7	3.28571	4	0.333	3	4
1	23	5	7	3.71429	4	0.333	4	5
1	27	5	4	4	4	0.333	3	5
2	51	3	4	3.71429	3	1	3	3
1	60	3	1	4.14286	3.77778	0.667	2	5
1	26	5	5	3.42857	4	1	5	4
1	38	5	7	4.57143	4.77778	0.333	6	6
2	33	7	7	3.57143	4.22222	1	2	2
1	36	7	7	3.14286	4.11111	0	5	4
2	62	5	7	3.57143	4.11111	0	5	5
1	67	5	5	3.71429	3.77778	0	4	5
1	30	5	7	4	3.33333	0.667	4	4
1	24	7	5	3	1.88889	0.667	2	4
2	32	7	6	3.42857	2.88889	0.333	4	4
1	35	3	7	4.71429	4.33333	0	2	6
2	57	2	7	3	3.22222	0	7	5
1	22	5	7	3.57143	3.88889	1	1	7
1	26	7	7	3.57143	5	0	4	4
1	24	5	3	3.14286	3.55556	1	4	5
1	26	5	7	3.71429	4.88889	0	1	1
1	61	5	7	4	2.88889	0.333	5	5
1	28	5	6	4	3.33333	1	5	5
1	29	5	7	3.14286	3.33333	0.667	3	3
2	49	8	6	3.71429	2.44444	1	2	1
1	24	3	7	4	3.44444	0	3	3
2	22	5	6	3.14286	4	1	4	4
2	23	5	7	4	4.11111	1	6	6
1	35	7	6	3.85714	3.55556	0.667	5	5
1	25	3	6	4.14286	5	1	2	4
1	23	5	5	3.42857	4.33333	1	4	4
1	33	5	7	4.42857	3.66667	1	2	2
2	32	7	5	4	2.66667	0.667	2	2
1	33	7	6	4	4	1	2	4
1	30	3	7	3.71429	2.22222	1	5	5
2	36	7	6	4.28571	4.88889	1	2	6
1	35	5	1	4.57143	3.77778	0.667	2	4
2	24	7	7	3.57143	4.33333	1	2	2
1	28	5	6	3.42857	3.77778	1	2	2
2	28	5	7	4	4	0	6	5
1	23	5	4	2.85714	2.77778	1	5	4
2	33	7	4	4	4.33333	0.333	5	5
1	34	5	7	3.14286	2.77778	1	4	4
1	36	5	5	4	3.88889	1	4	4
2	37	5	7	5	4.77778	1	2	2
2	22	5	7	4	2.44444	0.333	5	6
1	38	7	6	3.57143	3	1	4	3
2	37	7	1	2.28571	2	1	3	4
2	27	5	3	4.85714	3	0	3	4
2	36	5	1	3.14286	3.33333	0.667	3	3
1	22	5	6	4	4	1	2	3
1	27	3	7	4	3.66667	0.667	5	5
1	26	3	5	3.57143	4.22222	0	6	5
1	23	5	4	3.57143	4.88889	0.667	6	7
1	47	3	7	4.71429	4.88889	0	1	1
1	25	5	7	3.42857	2.77778	1	4	5
2	32	7	6	3.71429	3.55556	0	2	2
1	26	3	7	3.14286	3.44444	0	7	7
2	34	3	7	4.57143	3.77778	0	6	5
1	35	7	3	4	3	1	4	4
1	36	5	7	4.42857	3.66667	1	7	4
1	28	7	6	3.85714	3	1	2	2
1	24	5	7	3.85714	3.22222	0.333	5	4
1	32	5	7	4	4.77778	0	6	6
1	31	5	7	3.57143	3.66667	1	5	3
1	26	5	6	3.42857	3.88889	0	6	6
2	45	5	7	4	4.77778	0.667	1	2
1	35	7	7	3	2.66667	0	4	5
1	31	7	7	3.85714	2.88889	0	6	7
1	32	7	2	2.57143	2.22222	1	3	4
1	39	7	4	3	2.77778	1	4	4
1	27	5	1	3.57143	2.66667	1	4	4
1	32	7	5	3.71429	2.55556	1	3	2
1	57	5	7	3.71429	5	0.333	4	4
2	25	3	7	3.71429	3.77778	0.333	4	4
1	29	3	4	3.71429	2.88889	1	4	4
2	30	7	4	3	3	0	4	4
1	30	7	7	4.28571	2	0.333	4	3
1	24	7	7	4.57143	4.22222	0	5	5
2	29	5	7	4.71429	4.55556	1	2	4
2	26	5	7	4.42857	3.33333	0	2	2
1	39	3	7	3.57143	3.77778	1	2	3
2	57	7	7	4.42857	3.55556	1	3	4
2	41	5	7	4.57143	3.22222	0.667	2	2
1	32	7	7	3.71429	3.55556	0.333	4	4
2	26	3	6	4.14286	3.22222	0	3	3
1	31	7	7	3.57143	4.66667	0	4	4
1	23	5	7	2.57143	3.44444	1	6	5

## Sheet: Study4
gender	age	edu	Belief_God_spirit	IRI_EC_mean	Prosocial_mean	CRT_analytic_correct	IRI_PT_mean
1	21	2	6	3.42857	4.16667	0	3.57143
1	28	7	6	2.85714	4.83333	1	4.42857
2	20	5	6	4.71429	6.33333	0.67	4.57143
2	25	5	7	4.71429	5.83333	1	4
1	27	5	7	3.71429	2	0.67	3
1	18	3	2	3.14286	5.66667	0.67	3.42857
1	26	7	7	3.85714	6.5	1	3.85714
2	29	3	4	4	2.83333	0	3.85714
1	19	3	2	3.85714	3.5	1	3.71429
2	27	7	7	4.14286	5.83333	0	4
2	20	2	4	4.14286	4.66667	0	3.28571
2	23	6	7	2.71429	4.66667	0.33	2.85714
1	43	3	1	3.85714	2.16667	1	3.85714
1	29	5	2	3.71429	3.66667	0	3.28571
2	18	3	1	3	2.83333	0.67	4.42857
2	31	5	3	3	4.83333	0	3.42857
2	31	5	5	4.85714	4	0.33	4.14286
1	28	3	6	3.42857	3.66667	0.33	3.85714
1	42	5	7	4.42857	3.33333	0.33	3.57143
2	31	3	6	4.85714	4.83333	1	4
1	28	7	6	3.14286	3.5	1	3.14286
2	40	7	7	3.85714	5	1	4.14286
2	51	3	7	5	5.5	0.67	4.42857
2	22	7	7	3.42857	6	0	3.42857
1	37	5	5	4.28571	4.83333	0.67	4
2	27	3	1	4.14286	3.5	0	3.28571
1	57	3	4	3.85714	4.5	0.67	3.85714
2	21	3	6	4.57143	4.5	0	4.28571
2	42	4	7	4.85714	4.66667	1	2.71429
1	29	3	4	3.57143	5.5	0	3.85714
2	42	4	7	4.28571	6.83333	0	4.28571
2	32	5	5	3	4	0	3.28571
2	28	5	7	4.28571	3.5	0	4.14286
1	23	5	7	4.28571	6	0.67	3.42857
1	22	3	5	2.71429	2	0.33	3
1	46	4	7	3.85714	3.66667	1	4
2	24	3	7	5	5.33333	0	4.57143
1	24	6	7	3.14286	5.5	0.33	3.42857
2	19	3	3	3.14286	2.83333	1	3.71429
2	31	4	7	4.71429	6.16667	0.33	4.85714
2	21	3	4	4	4.5	1	3.71429
2	20	3	1	2.14286	4	0	1.71429
1	29	5	7	4	3.33333	1	4.14286
1	18	5	1	3.14286	6.5	0	4
1	29	5	7	3.42857	4.5	0.67	3.14286
2	30	3	7	4.57143	5.16667	0	4
2	24	3	7	4.57143	3	0.33	3.71429
1	31	7	1	3.71429	3.5	1	3.42857
1	29	7	7	3.14286	4.5	0.67	3.57143
1	28	5	4	1	1	1	4.28571
1	25	3	1	3.85714	4.83333	0	3.57143
2	31	4	6	3.85714	3.66667	0.33	3.28571
1	24	7	6	3.71429	5.83333	0.67	2.28571
2	18	2	1	3.14286	4.5	1	3.57143
1	27	5	7	3.57143	4.66667	0.67	3.57143
1	22	3	6	4.28571	6.66667	0	3.14286
2	29	5	7	3	5.66667	0	3.14286
1	27	3	1	3.85714	2.66667	1	3.71429
2	41	3	7	3.57143	3.5	0.33	3.28571
1	27	3	7	3.57143	3.83333	0	3
1	61	7	4	3.57143	2.83333	0	2.57143
2	29	3	1	5	5.83333	0.33	4.85714
2	25	5	1	3.71429	4	0	4.14286
1	24	2	6	4	4	0.33	3.71429
1	19	3	7	3	5.5	0.67	2.42857
1	27	5	6	4.28571	5.83333	0.33	3.57143
1	32	2	7	3.42857	4.16667	0.67	4.28571
2	43	7	6	3.85714	5.66667	0.67	3.71429
2	20	5	6	3.28571	4.83333	0	3
1	31	3	7	4	2.33333	0.67	4
1	32	7	7	1.85714	5.16667	0.67	2.14286
2	54	7	2	5	6.5	0.33	4.57143
2	50	5	1	4.57143	4.16667	0.67	3.71429
2	33	3	7	5	4	0.33	4.28571
1	22	3	1	2.14286	2.66667	0.33	4.28571
2	34	7	7	3.71429	3.83333	0	3.71429
2	19	3	7	4.57143	6.5	1	3.14286
2	34	7	7	4.71429	5.83333	0.67	4.71429
2	21	5	6	3.85714	5.33333	0	3.42857
2	21	3	3	3.71429	4.83333	0	3.28571
2	34	7	7	5	4.83333	0	4
2	31	7	7	5	5.83333	0.67	3
1	20	2	4	3.28571	1.5	0.67	3
1	20	5	5	3.71429	5.16667	1	3.85714
2	36	3	1	4.28571	5.5	0.33	3
1	19	3	7	2.57143	2.5	0.33	4.14286
1	34	8	6	3.57143	4.33333	0.67	3.28571
2	20	3	1	3.28571	3	0	4.14286
1	29	5	6	3.57143	2.83333	1	3.57143
1	33	4	7	3.57143	2.16667	0.67	2.85714
1	18	3	7	3.57143	5	1	3.28571
2	19	3	7	4.57143	6.5	0.67	3.42857
1	51	4	5	3.57143	2.5	0.67	3.57143
2	18	3	5	2	5	0.33	2.85714
2	40	7	7	4.85714	6.5	0	3.85714
1	30	3	1	3.28571	3	0.67	4
1	34	5	7	4.28571	4	0	3.57143
1	59	5	7	3.71429	5.5	0	3.57143
2	33	4	7	4	5.5	0	3.85714
2	27	5	7	4.85714	5.33333	0	4.71429
2	55	2	7	4	5.16667	0.33	3.14286
2	18	2	7	4.71429	4	0	3.85714
1	33	4	7	4	5.33333	0.33	4.42857
1	23	5	7	3.42857	5.66667	1	4
1	21	3	5	4.14286	3.5	0.67	4
2	35	5	7	3.71429	5.16667	0	3.57143
2	31	3	7	4.14286	1.33333	0	2.85714
1	28	5	5	2.85714	2	0.33	2.71429
1	21	5	6	3.14286	6	0.67	3.57143
2	24	3	6	3.57143	3.33333	0	3.71429
2	25	5	4	3.85714	3.33333	0.67	3.57143
2	41	5	1	4.28571	3	0.33	4
2	23	3	7	4.14286	3.66667	0	3.57143
2	27	3	7	4.42857	5.66667	0.33	4.57143
1	28	5	1	3.57143	5.33333	1	3.57143
1	45	7	7	3.42857	5.5	0	3.71429
1	24	3	7	2.85714	3.66667	0	4.14286
2	32	5	6	3.42857	4.5	0.33	2.85714
2	39	7	7	4.71429	2.66667	0.67	3.85714
2	25	2	7	4.28571	1.16667	1	4.14286
1	18	2	1	4.57143	6	1	4.57143
1	25	2	1	2.85714	3.5	1	3.57143
1	25	5	1	3.28571	2	1	3.42857
2	25	5	7	4.57143	6.33333	0.33	4.71429
1	18	2	3	2.28571	2.83333	0.67	3.85714
2	27	2	1	4	4.66667	0	3.85714
2	52	3	7	5	4.83333	0	3.14286
2	44	5	7	5	6.16667	0	5
2	56	4	7	5	6.5	0	4.85714
1	29	7	6	4	6.16667	1	3.57143
2	29	3	4	5	3.66667	1	4.57143
1	21	3	7	3.71429	3.5	1	3.28571
2	27	8	1	3.42857	4.5	0.67	3.71429
2	37	5	7	3.85714	4.83333	0	3.85714
2	47	3	7	4	2	0	4
2	32	5	7	4.85714	5.16667	1	4
1	26	5	1	2.28571	5.33333	1	4
1	28	5	7	2.85714	3.5	0.33	3.42857
2	20	5	6	4.28571	3	1	3.85714
2	26	5	7	4.14286	4.83333	0.33	4.14286
1	20	3	2	3.85714	3	0.67	3.85714
1	19	1	6	3.85714	5.33333	0	3.42857
1	28	3	6	2.85714	2.5	0.33	3
1	40	5	6	4.28571	5	0.33	3.57143
1	28	5	1	3.71429	1.5	0.67	3.71429
2	26	5	1	2.14286	3.83333	0.67	4.71429
2	34	5	7	3	2.66667	0	2.71429
1	21	5	1	3.71429	3.16667	1	4
1	46	3	7	5	5	0.33	3.85714
2	40	5	7	4	4.33333	0.67	3.71429
2	22	5	1	4.71429	5.83333	1	4.85714
2	26	7	7	4.28571	6.5	0	3
1	22	3	5	3	2.66667	0	3.14286
2	30	3	7	4	6	0.33	3.85714
1	32	8	1	2	2.16667	1	2.85714
1	28	4	3	4.14286	4.83333	0	4.42857
2	28	3	7	4.85714	6.16667	0	4
2	67	3	7	4.85714	6	0.67	3
1	23	6	7	2.71429	2.83333	0.67	3.71429
1	25	5	7	3.57143	2.33333	1	3
1	38	5	6	3.71429	5.66667	1	3.42857
1	48	3	7	4	4.33333	0	3.28571
2	32	5	7	5	7	0.67	5
2	18	2	1	3.28571	5.83333	1	2.28571
2	38	5	1	5	4.33333	0.67	4.57143
1	30	5	6	4	2.83333	1	3.42857
1	31	7	7	4.42857	2.66667	0.33	4.57143
2	21	5	6	5	5.33333	0.33	4.28571
2	33	5	4	2.57143	3.33333	0.67	2.28571
1	26	5	7	4.14286	6	1	4
1	20	4	6	4.71429	6	0.33	3.57143
1	34	5	7	3.14286	4.83333	0.67	3.57143
1	25	4	1	4.85714	3.66667	1	4.28571
2	59	6	7	4.42857	3.33333	0.67	3.71429
2	51	5	1	4.42857	5.16667	1	4.14286
1	27	3	1	3.85714	1.66667	0.33	4
1	35	3	7	1.57143	3	1	3.14286
2	26	3	1	3.28571	6.66667	0	3.42857
2	27	5	2	4	5.83333	0	4.14286
2	26	3	2	1.57143	1	1	3.14286
1	24	5	5	3.28571	2.33333	1	3.28571
2	23	5	1	3.85714	2.83333	0.67	3
2	35	5	7	4.42857	2.5	0	3.28571
1	43	5	1	3.85714	5.66667	0.33	4
1	25	2	5	3.42857	5	0.67	3.14286
2	23	6	6	4.85714	5.5	1	4.57143
2	31	7	4	3.71429	4.5	0.67	4.14286
2	19	3	7	3.14286	5.83333	0.33	2.42857
2	22	5	5	4	5.83333	0.33	3.85714
1	31	5	7	3.57143	5.5	0.67	3.57143
2	62	7	7	3.85714	5.66667	0	3.42857
1	28	5	5	3.28571	3.5	0.67	4.28571
2	21	3	7	5	7	0	4.42857
1	45	5	4	3	5	0	3
1	34	4	7	3.28571	2.16667	0.67	3.42857
2	56	7	7	3.85714	6.16667	0.67	2.71429
2	20	3	6	3.57143	5.16667	0.67	4
1	23	3	7	3.28571	4	0.33	3.57143
2	27	3	1	5	6.16667	0.33	5
1	32	8	1	4.28571	2.66667	1	3.85714
1	19	3	6	3.28571	3.16667	0	3.14286
1	37	5	1	3	3.16667	0.67	3
2	25	5	6	4.42857	6.16667	0.67	4
1	20	2	5	2.42857	2.16667	0.33	2.28571
2	22	5	1	4.14286	1	0.67	3.42857
2	23	5	1	4.28571	6.16667	0.67	4.71429
1	22	3	1	3	2.66667	0	3.14286
1	22	3	4	3.85714	6	1	3.85714
1	39	7	1	2.14286	4	1	2.85714
1	33	4	6	4.85714	4.5	0	4
2	41	2	7	3.57143	4.83333	0	3.85714
2	27	2	7	4.28571	4	0	2.85714
1	23	5	1	2.28571	2	1	2.57143
1	22	3	7	2.85714	3.16667	1	4.28571
2	33	3	1	4.28571	4.33333	0.67	4.14286
1	34	8	7	4.85714	5.83333	1	4.57143
1	62	8	7	3.85714	6.16667	1	4.28571
1	21	3	1	2.14286	1.16667	1	3.14286
1	26	7	5	3.71429	3.66667	1	3.71429
2	25	3	7	4.28571	3.5	0.67	3.28571
2	60	3	7	4.42857	5.5	0	3.57143
2	20	3	7	4.14286	4.83333	0.67	3.85714
1	34	2	7	3.71429	3.66667	0.67	2.57143
2	27	8	1	3.14286	2.5	0.33	2.85714
1	24	3	1	3	6.5	1	2.85714
2	22	5	7	4	3.66667	1	3.71429
1	42	5	2	4.28571	2.83333	1	3.85714
1	55	3	7	4.42857	6.33333	0	3.28571
1	23	3	1	3	3.33333	1	4.28571
1	31	5	1	3	1.83333	1	3.85714
1	25	3	7	4.14286	5.83333	0	4.57143
2	25	4	1	3.57143	3.33333	0	3.57143
1	29	4	7	5	4	0	5
2	63	5	6	4	3	1	3
2	24	3	5	4.42857	5.83333	0	3.57143
2	22	3	1	4.42857	4.5	1	4.28571
2	42	3	7	5	5.16667	1	4.71429
2	47	7	1	5	5.66667	0.33	3.71429
1	24	5	6	3.85714	4.83333	1	3.71429
2	28	4	2	5	6	1	4.85714
2	20	2	1	4.28571	2	0.33	3.42857
1	22	3	1	4.14286	5.33333	0	4.28571
2	65	8	2	4.28571	5	1	5
2	56	3	5	4.85714	4.33333	1	3.85714
1	28	6	1	2.57143	3.16667	0.33	2.85714
2	24	6	1	3.57143	3	1	2.28571
2	56	4	7	4.85714	4.66667	0	4.71429
2	28	2	7	4.85714	4.66667	0	3.71429
1	41	8	7	4.14286	4.16667	0	3.85714
2	20	5	3	2.85714	5.5	1	4.57143
1	18	3	7	4.28571	7	1	3.85714
1	21	2	1	5	5.66667	0	4.42857
2	44	8	7	4.14286	6.66667	1	4.14286
2	24	2	7	4.71429	3	0.33	4.42857
1	60	7	4	3.14286	5.33333	0	3.57143
2	20	3	7	4.57143	2.16667	0	4.71429
2	23	5	6	4.71429	6.83333	0	3.71429
2	27	6	6	4	3.5	0.33	4
1	19	3	7	3.85714	3.83333	1	3.42857
1	21	3	1	2.14286	4.16667	0	4
2	22	2	6	3.71429	4.83333	0	4.14286
1	20	4	2	3.57143	4.83333	0.33	3.14286
2	19	3	1	4.14286	5.16667	0.33	4.28571
2	21	5	1	3.57143	4.33333	0	3.85714
2	33	7	6	3.85714	5.66667	0	4
2	25	5	5	2.85714	4.83333	0	4
2	22	3	4	4	2.5	0.33	3.71429
1	47	6	3	3.71429	3.5	1	4
1	35	7	2	4.42857	3.83333	0.33	4
2	23	3	7	4	2	0.67	3.42857
1	23	3	2	3.71429	5.33333	0.33	4.42857
1	66	2	2	3.57143	1.33333	0.67	2.71429
1	26	7	1	3.14286	4.33333	1	3.85714
2	26	7	1	3.85714	3.16667	0.67	3.85714
2	24	5	4	2.42857	4.33333	0	2.85714
2	48	3	7	5	6	0.33	4.85714
2	30	5	7	4.42857	2	0.33	4.14286
2	19	4	1	3.57143	2	0	3.57143
1	26	5	7	4	5.66667	1	3.71429
2	37	7	1	3.85714	3.83333	0.33	3.42857
1	32	7	2	3	3.16667	1	4
2	31	7	7	4.14286	5.66667	0.33	3.85714
1	35	5	1	3.28571	4.66667	1	4
2	29	4	7	4.85714	6.5	0	4.42857
1	18	2	2	3.71429	2	0.33	3.57143
2	27	2	5	4.42857	4.16667	0	3.71429
1	57	4	7	3.85714	3.83333	0	4.57143
2	24	5	5	3.57143	3	0.33	2.85714
1	42	7	7	2.57143	4.5	0.67	2
1	31	3	2	2.28571	3.83333	0.67	4
1	25	3	1	3.14286	4.83333	0.67	3.28571
2	39	4	7	3.57143	3.66667	0	3.57143
2	19	3	7	3.85714	2.83333	0.67	3.14286
1	31	5	7	3.57143	4.16667	0	4.28571
2	20	3	2	4	4.5	1	4.14286
2	30	5	5	3.57143	1.66667	0	3.85714
1	21	3	7	3.71429	3.83333	0.67	3
2	23	5	1	2.85714	3.83333	0	4.28571
1	27	5	2	2.71429	3	0.67	3
2	47	7	2	4.42857	7	1	4.71429
2	31	7	7	4.28571	5.83333	1	4.42857
1	31	6	3	3.28571	2.33333	1	3
2	21	3	7	4.28571	2.83333	0	4
1	20	3	1	3.85714	5	0.67	3.57143
2	44	7	1	2	4.66667	0.33	2.71429
2	18	2	6	3.57143	3.33333	1	3.57143
2	47	4	7	4.14286	5.16667	0.67	3
2	21	3	1	4.28571	4	1	3.71429
2	59	3	7	4.85714	4.16667	0.33	4
2	22	5	2	3.71429	4.66667	1	4.14286
2	18	3	5	3.28571	4.16667	1	2.85714
2	44	7	7	4.71429	6.66667	1	4.28571
1	61	3	5	3.71429	4.5	0.33	4
2	21	3	1	3.57143	4.33333	0	4
1	23	7	4	4	2.83333	1	3.28571
2	23	5	6	3.85714	5.33333	0.67	2.42857
2	30	5	1	5	4.83333	0.67	4.85714
1	21	5	7	4.71429	6	0.33	3.14286
1	26	2	1	2.57143	3.16667	1	4
2	35	3	1	3.85714	3.33333	1	4
2	35	5	2	4.28571	5	1	3.85714
2	55	7	7	4	6	0.33	3.57143
2	18	3	7	2.14286	5	1	2.71429
2	31	7	7	4	4.66667	0.67	4.28571
2	30	8	4	3.57143	1.83333	1	4
2	62	4	7	4.14286	5	0	4.28571
1	27	3	2	3.14286	1.66667	1	2.57143
1	23	5	7	3.42857	1.5	0.33	3.28571
2	31	5	1	3	1.83333	1	2.14286
2	26	5	1	4.85714	5.66667	1	5
1	21	3	7	4	7	0.33	4
2	18	2	4	2.85714	4.5	1	4.42857
2	21	4	1	4.14286	3.16667	0	3.85714
2	45	3	6	3.85714	3	0.33	3.85714
1	22	1	3	4.28571	2.5	0	3.42857
2	21	3	7	5	3.33333	0	4.71429
1	45	7	1	3.42857	2.33333	0.67	3.57143
2	26	3	1	5	6.33333	0.67	4.57143
2	28	3	6	3.57143	2.33333	0	3.42857
1	26	3	6	4	3	0.67	4.14286
2	28	8	7	3.85714	4.16667	0.67	4
1	34	2	6	4.28571	6	0.67	3.85714
1	32	7	7	3.85714	4.5	0	4
1	40	7	1	2.57143	3	0.67	4.14286
1	19	3	1	1.57143	3.33333	1	3.14286
1	19	3	1	4.42857	6	1	4.42857
1	21	3	7	3.42857	3	0	3
2	20	3	7	4.28571	4.16667	0	3.85714
1	66	7	2	3.85714	4.5	1	3.85714
2	59	5	7	4.14286	4.83333	1	4.14286
2	35	2	7	4.42857	3.5	0	4
1	27	5	7	4	1.33333	0.67	3.57143
2	26	6	1	3.57143	4.5	0	2.85714
2	33	6	2	4.71429	4.66667	1	4.28571
1	26	7	2	4	4.5	1	4.28571
1	29	3	6	3.71429	6.66667	1	3.42857
2	50	5	1	1.57143	1.5	1	1
2	50	7	7	4.85714	7	0	4.28571
1	23	5	3	3.85714	6.33333	0	4
2	19	3	7	1.14286	4.16667	0.33	2.28571
1	23	7	7	4.57143	5.66667	1	3.85714
2	23	6	6	4	4.16667	0	4
1	22	5	5	3	5.16667	0	3.14286
1	26	3	7	4	7	0	4.14286
2	42	4	1	2.57143	3	0.67	2
1	41	3	7	4.57143	4.33333	1	3.14286
1	51	5	1	4	4.5	1	3.28571
2	56	3	7	3.42857	2.66667	0.67	3.42857
2	20	4	7	4.85714	6.66667	1	4
1	25	5	7	3.85714	5.33333	1	3.42857
1	47	5	3	3	4.66667	0	3.14286
1	28	5	3	2.85714	1.33333	1	2.57143
2	23	5	7	4.71429	3.33333	1	1.42857
2	28	5	1	4.57143	5.33333	0.33	2.71429
2	35	3	7	2.42857	2.16667	0	2.42857
2	18	3	5	3.57143	2.83333	0.33	3.71429
2	34	2	7	4.14286	4.66667	0	3.14286
1	23	2	1	3.85714	1.83333	0.67	2.57143
1	23	5	6	4.28571	6.5	0	4.14286
1	27	4	1	4.71429	4.5	0.67	5
2	29	7	7	4.42857	4	0.67	4
2	34	5	7	4.85714	6	1	2.85714
2	48	3	7	5	6.83333	0.33	4.28571
1	24	5	3	3.28571	2.33333	1	3.57143
2	48	2	7	4.85714	6.33333	1	4
1	21	5	2	3	5.66667	0.33	3.28571
1	22	5	3	4	3.5	1	3.71429
2	42	7	2	4	5.16667	0.33	4.14286
1	24	2	2	1.71429	1.5	0	3.28571
1	21	3	1	4.14286	4	1	4
2	33	2	4	5	5.33333	0.33	4.85714
2	24	3	2	4.71429	6.5	1	5
1	36	5	1	3.71429	5.66667	1	3.85714
2	19	2	1	5	3.33333	0	5
1	26	4	7	3.85714	5.16667	1	4
2	24	7	5	3	4.83333	0	3
2	30	3	5	3.85714	5.83333	0.33	3.71429
2	55	5	2	3.71429	3.66667	0	3.71429
2	25	6	6	4	5.66667	0	3.57143
1	26	4	2	3.14286	1.66667	0.67	3.57143
2	25	4	1	4.28571	4.5	0	4.85714
2	23	7	6	4.42857	7	0	4.14286
2	37	4	7	4.14286	4.83333	0	4.14286
1	21	4	2	1	5	1	4.42857
2	29	7	7	3.57143	5.33333	1	4.28571
1	42	3	7	3	4	1	4.14286
2	29	5	7	4.71429	4.66667	0.33	3.57143
1	25	5	4	4.42857	5.33333	0.33	4.14286
2	41	3	3	3	2.5	1	2.57143
1	45	7	5	2.85714	4.5	0	3.42857
1	30	5	5	3.14286	3.33333	0.33	3.28571
1	37	7	7	4.57143	6.5	1	4
2	25	6	5	3.57143	4.16667	0.67	3
2	27	5	6	4.42857	3	1	2.71429
1	26	7	7	5	6.66667	0.33	3.71429
2	23	6	7	3.71429	4.5	0.33	3.28571
2	42	4	6	4.42857	5.33333	0	4.14286
1	35	5	7	3.71429	7	0.67	3.42857
2	23	5	7	4.28571	3.33333	0	4
2	34	7	7	4.28571	6.5	0	3.71429
1	34	3	7	3.28571	3.16667	0	3.85714
2	31	5	7	4.57143	7	0	3.85714
1	24	7	1	3.85714	3.33333	1	3.71429
1	21	5	1	3.57143	3	1	3.57143
2	0	7	5	2.85714	5.5	0	3.28571
1	39	7	4	4	1.5	1	3.57143
2	24	3	5	2.28571	4.16667	0.67	3.57143
1	19	3	1	3.28571	1.66667	1	1.28571
1	39	5	4	1.42857	1.33333	1	4.28571
1	26	7	7	5	6.66667	0.33	3.85714
2	24	3	5	3.71429	3.16667	0	2.71429
2	28	4	2	3.71429	3.33333	1	3.85714
1	22	5	4	3.14286	5.5	0.67	3.28571
2	26	3	1	4	4	1	3.85714
1	32	5	7	3.85714	3	0	3.57143
2	28	7	7	3.57143	3.83333	1	3.42857
1	24	6	1	3.85714	4.66667	0.67	3.57143
2	56	3	7	5	3.83333	0.67	4.28571
1	23	5	1	3.42857	2.5	1	3.28571
1	32	3	1	3.42857	1	1	3.85714
2	22	5	7	3.28571	3.66667	0.67	3.71429
1	58	4	1	3.42857	4.66667	1	1.71429
1	30	7	7	2.42857	2.16667	0.33	2.57143
2	33	5	6	4.42857	3.33333	0	4.14286
2	22	6	2	4.71429	4.5	1	4.14286
2	37	3	7	5	3	0	4.85714
1	20	3	1	4.42857	5.33333	0.67	4.57143
1	31	7	1	3.57143	1.66667	1	2.14286
1	33	5	2	4	6	1	4.42857
2	27	5	7	3.85714	2.83333	1	2.85714
1	24	3	6	4.28571	3.33333	0.33	3.28571
1	22	5	7	3.71429	6	0.33	3
1	24	7	2	4	5.16667	1	4
1	57	7	1	3.85714	3.33333	1	3.71429
1	25	5	5	3.57143	5	1	3.28571
2	34	2	7	5	4.83333	0.67	4.28571
1	19	2	7	3.14286	1.83333	0	3
2	50	7	1	4.71429	6	1	4
1	25	3	3	3	4.5	0.33	2.85714
2	23	5	6	4.71429	5	0	4.71429
2	20	3	1	2.71429	3.66667	0	1.85714
1	31	7	1	4.14286	4.5	0.67	4
1	25	7	5	4.14286	5	1	5
2	21	3	4	5	6.16667	0	5
2	31	7	7	2.71429	6.16667	0	3
1	22	3	5	2.71429	1.83333	0	3.14286
2	24	5	6	3.42857	5.5	1	3.28571
1	30	5	6	3.57143	4.83333	1	3.57143
1	28	4	4	4	5.16667	1	3.85714
2	45	5	5	4	5.5	1	3.28571
2	26	3	4	4.42857	5	0	5
2	18	3	7	4.71429	6	0.33	4.85714
2	22	7	7	3.57143	5.66667	0	3
2	24	4	1	4.28571	4.66667	0.67	3.14286
2	37	5	7	5	5.66667	0	4.71429
2	20	4	7	4.57143	5	0	3.71429
2	26	7	7	4.85714	4.33333	0	4.14286
1	32	6	1	4	4.5	1	3.57143
1	23	2	3	3.42857	3.33333	1	3.28571
2	44	2	7	5	2.83333	0	4.14286
1	21	5	1	4	6.16667	0.67	2.71429
1	24	5	5	2.85714	2.5	0	2.42857
1	24	3	6	3.42857	4.66667	1	3.71429
2	41	4	4	3.28571	3.16667	0	4
1	28	5	1	4.71429	6.33333	1	4.57143
2	31	2	7	4.85714	5.66667	0	4.28571
1	22	5	7	3.42857	6	1	2.71429
1	23	5	6	3.42857	6.5	1	3.57143
1	47	6	6	4.28571	5	1	3.85714
2	19	3	2	3.28571	2.83333	1	3.85714
2	25	3	7	4.14286	3.83333	0	3.57143
1	41	3	1	4	3.83333	1	4
1	32	3	7	2.42857	2.66667	0.33	3.71429
1	27	5	3	2.71429	4.16667	0.67	3.28571
1	29	5	2	3.57143	1.83333	1	4.28571
2	29	3	6	4.71429	6	0.33	4.28571
1	23	2	2	4.28571	3.33333	1	4.14286
1	33	5	4	3.71429	4	1	3.28571
2	47	3	6	3.71429	4.83333	1	3
2	24	5	3	4.57143	3.33333	1	2.57143
2	27	8	1	4.85714	4.5	1	4.14286
1	22	3	6	3.28571	3.33333	0.33	4.28571
1	37	5	1	3.14286	2.33333	0.67	2.71429
1	28	2	1	3.28571	1	0.67	3
1	29	5	5	3.28571	1.83333	1	3.28571
2	26	5	6	3	3	0.67	3.42857
2	27	5	5	3	3.16667	0	3.85714
1	49	3	7	5	4	0	5
1	30	3	6	4.42857	2	1	3.85714
2	24	3	2	4.42857	4.5	0.67	4.14286
2	34	4	6	3.28571	4.66667	0	3.42857
2	19	3	7	4.85714	5.33333	0.67	4
1	36	6	7	3.28571	4.16667	0.67	3.28571
2	50	3	2	5	5.5	0.33	4.28571
1	23	5	5	3.14286	5.33333	0.67	3.85714
1	19	3	7	3.28571	3.33333	0.67	3.85714
2	30	7	7	4	5	0.33	3.85714
1	48	2	1	4.85714	4.5	1	3.28571
1	31	5	7	3.42857	3	0.33	2.85714
2	22	5	2	3.85714	4.66667	0.33	4
1	30	5	5	3.42857	7	0.33	3.14286
1	28	7	3	3.57143	5.66667	0.67	3.28571
2	31	5	6	3.28571	5.83333	0.33	3.28571
1	26	5	1	3.42857	5.16667	0	3.85714
2	24	3	2	3.85714	4.83333	0	4
2	25	5	7	4.42857	5	0.33	3.71429
1	43	5	5	3.57143	4.66667	0.67	3.85714

## Sheet: Study 5
All analyses were done with listwise deletion	gender	age(months)	IRI_EC_sum	Peer_empathy	Belief_God_spirit (weighted)	CRT_analytic_correct	IPT_average	Social_Stories (ToM, faux pas)	Imposing_Memory(overall)	interpersonal_perception_overall	Mind_in_eyes_overall	Danva_overall	AQ_total
	0	234	16	5.70833	5	66.6667	50	50	79.31	53.3333	28	0.826087	16
	0	240	20	5.63333	5	0	50	55.5556	79.31	60	32	0.913044	15
	0	229	19	5.66667	5	66.6667	56.25	61.1111	82.76	66.6667	30	0.826087	16
	0	261	27	5.375	6	0	68.75	66.6667	75.86	66.6667	28	0.782609	11
	0	264	28		-3	100	56.25	61.1111	79.31	60	28	0.847826	25
	0	251	20	5.83333	5	0	68.75	83.3333	82.76	53.3333	27	0.826087	15
	0	244	26	6.27778	7	66.6667	62.5	55.5556	79.31	46.6667	31	0.804348	15
	0	260	19	5.61111	-6	33.3333	75	66.6667	75.86	53.3333	28	0.869565	25
	1	260	7	4.61111	-7	100	81.25	27.7778	79.31	73.3333	24	0.869565	24
	0	261	16	5.58333		33.3333	87.5	72.2222	79.31	73.3333	28	0.782609	15
	0	252	25	5.41667	-7	100	56.25	72.2222	86.21	73.3333	27	0.804348	17
	1	263
	0	232	21	5.83333	5	100	75	77.7778	86.21	0.733333		0.770833
	0	251		4.55556	4	100	75	77.7778	82.76	80	24	0.76087
	0	229	21	5.91667	3	100	50	61.1111	89.66	0.8	26	0.8125	26
	1	264	21	5.41667	5	100	81.25	83.3333	86.21	60	32	0.804348	13
	0	266					62.5	61.1111			27
	1	240	23	5.91667	-2		81.25	50			24		19
	0	262		4.41667	-6	100	56.25	72.2222	89.66	53.3333	27	0.826087	12
	0	248		5.25	6	66.6667	62.5	66.6667	82.76	0.666667	28	0.791667
	0	240	24	4.5	7	33.3333	62.5	72.2222	75.86	60	25	0.75	12
	0	250	21	5.83333	3	0	75	61.1111	86.21	73.3333	29	0.791667	14
	1	240					50	50			23
	1	230					75	72.2222			29
	0	244		5.5	6		62.5	77.7778			32
	1	255	8	1.94444	-7	0	68.75	66.6667	79.31	73.3333	29	0.869565	30
	0	229					50	44.4444			25
	0	251	16		6	33.3333	62.5	72.2222	82.76	0.466667	22	0.833333	44
	1	242	11	5.70833	7	100	75	61.1111	75.86	53.3333	27	0.770833
	1	240		4.16667			87.5	72.2222			26
	1	241	7	4.16667	-7	100	75	72.2222	89.66	73.3333	25	0.75	21
	0	236		3.66667			50	61.1111			22
	0	266					68.75	61.1111			26
	1	246	20	4.44444	4	66.6667	62.5	61.1111	72.41	73.3333	24	0.770833	11
	0	223	18	5.86667	7	0	81.25	55.5556	89.66	66.6667	22	0.891304	14
	0	259	15	5.11111	3	100	50	66.6667	86.21	73.3333	21	0.826087	14
	0	254		4.45833	-1	66.6667	43.75	72.2222	89.66	53.3333	24	0.869565	27
	0	233	17	4.83333		0	50	50	55.17	53.3333	29	0.717391	28
	0	226					56.25	55.5556			29
	0	226	21	4.66667	7	100	68.75	61.1111	82.76	66.6667	20	0.869565	26
	1	234	23	5.72222	7	66.6667	31.25	66.6667	86.21	73.3333	26	0.73913	15
	1	262	13	5.875	4	100	75	77.7778	82.76	46.6667	31	0.913044	21
	1	235	24	6.375		66.6667	75	61.1111	79.31	60	27	0.913044	15
	0	265	14	5.625	5	0	56.25	61.1111	82.76	66.6667	30	0.76087
	0	253					62.5	66.6667			29
	0	264			6	66.6667	62.5	61.1111	79.31	53.3333	24	0.73913
	0	266	19	5.23333	5	33.3333	56.25	66.6667	86.21	66.6667	29	0.847826	10
	0	237	22	4.77778	-5	66.6667	68.75	72.2222	72.41	66.6667	32	0.826087	11
	1	268	21	5.58333	5	0	62.5	66.6667	75.86	53.3333	25	0.717391	16
	0	221	20	5.56667	7	33.3333	62.5	66.6667	89.66	73.3333	31	0.76087	7
	0	245					56.25	55.5556			31
	1	226		5.58333	-6		75	55.5556			30
	0	258		5.54167			56.25	72.2222			29
	0	265	22	5.70833	7	66.6667	50	55.5556	82.76	73.3333	32	0.804348	14
	0	275					50	83.3333			31
	1	225	17	6	7	66.6667	81.25	61.1111	75.86	80	27	0.804348	15
	0	220	21	5.54167	7	0	25	55.5556	72.41	86.6667	29	0.717391	11
	0	229					56.25	77.7778			27
	1	221	13	4.16667	-4	66.6667	75	61.1111	72.41	66.6667	22	0.73913	25
	0	241	22	5.86667	-7	100	68.75	72.2222	86.21	66.6667	28	0.804348	14
	0	239		5.5			81.25	50			29
	1	269	22	4.77778	7	66.6667	68.75	66.6667	86.21	73.3333	27	0.76087	14
	0	262					75	83.3333			30
	1	230	19	4.33333	-4	66.6667	68.75	77.7778	79.31	66.6667	28	0.804348	11
	1	232		5.73333	6		68.75	61.1111			26
	0	241	18	5.5	4	100	62.5	72.2222	82.76	60	28	0.782609	16
	1	238	16	5.75	1	66.6667	75	66.6667	82.76	80	28	0.847826	16
	0	226	24	5.61111	3	33.3333	43.75	77.7778	86.21	60	28	0.826087	10
	0	231	17	5.96667	5	0	56.25	66.6667	72.41	66.6667	24	0.804348	13
	0	222	19	6.25	5	0	25	66.6667	86.21	46.6667	28	0.804348	13
	1	239	17	4.79167	6	33.3333	43.75	55.5556	68.97	66.6667	30	0.543478	18
	0	238	20	5.53333	-1	66.6667	87.5	66.6667	89.66	53.3333	32	0.76087	11
	1	254	13	5.26667	2	66.6667	68.75	50	72.41	66.6667	30	0.891304	17
	1	252	14	5.66667	-7	66.6667	81.25	77.7778	82.76	60	29	0.782609	24
	1	258	21		7	100	68.75	50	82.76	66.6667	27	0.76087	15
	1	221		5.19048			56.25	55.5556			24
	1	253		6.1			68.75	83.3333			18
	1	241	19		4	66.6667	68.75	66.6667	86.21	80	18	0.804348	19
	1	235	21	5.95833	6	0	56.25	55.5556	75.86	73.3333	23	0.782609	11
	1	241		5.33333	-6	100	81.25	55.5556	75.86	60	25	0.695652
	0	235		4.05556	7		75	50			31
	1	259	11	6	2	100	81.25	55.5556	86.21	60	32	0.73913	25
	1	270	12	5.52778	7	33.3333	93.75	50	79.31	73.3333	20	0.869565	11
	1	235	23	6.16667	7	33.3333	75	66.6667	86.21	66.6667	21	0.804348	8
	0	238	26			0	62.5	72.2222	75.86	53.3333	31	0.73913	13
	0	228	16	4.66667	7	33.3333	56.25	72.2222	86.21	86.6667	22	0.826087	9
	1	253	20	6.25	6	66.6667			86.21	73.3333		0.804348	15
	0	245	19	6.27778	7	0	56.25	55.5556	79.31	60	31	0.804348	19
	1	253	20	4.66667	4	100	68.75	55.5556	82.76	86.6667	30	0.782609	15
	1	262	20			100	75	61.1111	82.76	73.3333	29	0.847826	11
	0	256		4.53333			62.5	61.1111			27
	1	223	12	6.03333	-2	100	87.5	77.7778	82.76	53.3333	30	0.847826	12
	0	231	20	5.08333	7	66.6667	62.5	77.7778	89.66	73.3333	32	0.891304	22
	0	232	19	6.25	7	33.3333	56.25	66.6667	82.76	46.6667	29	0.891304	9
	1	225	21	5.13889	4	33.3333	50	55.5556	72.41	66.6667	24	0.847826	14
	1	231	18	4.5	-7	66.6667	43.75	72.2222	86.21	60	19	0.717391	18
	1	237	20	5.16667	7	100	68.75	77.7778	75.86	66.6667	27	0.847826
	1	222		5.33333			62.5	66.6667			24
	0	244	26	5.7	2	33.3333	56.25	83.3333	79.31	73.3333	21	0.804348	10
	1	232	17	5.33333	7	66.6667	75	61.1111	79.31	66.6667	23	0.804348	9
	1	227					87.5	66.6667			31
	0	256	19	6.53333	6	0	50	72.2222	65.52	60	28	0.76087	17
	0	241	17	5.33333	1	100	68.75	55.5556	79.31	53.3333	21	0.782609	10
	1	280		3.41667	7		62.5	61.1111			24
	0	235	18	5.25	-2	66.6667	62.5	72.2222	75.86	60	31	0.73913	26
	0	241	22	5	7	0	25	44.4444	72.41	53.3333	27	0.826087	17
	1	222	22	5.3	6	66.6667	87.5	77.7778	79.31	80	27	0.782609	14
	1	227	12		5	33.3333		72.2222	72.41	66.6667	23	0.717391	25
	1	251	23	5.66667	5	100	87.5	50	79.31	73.3333	28	0.869565	11
	0	234	18	6.29167	5	1	62.5	61.1111	82.76	53.3333	27	0.869565	3
	1	251		5.58333	-4	33.3333	50	44.4444	75.86	73.3333	26	0.913044	18
	0	238		4	7	0	56.25	55.5556	86.21	66.6667	28	0.826087	14
	0	227	26	5.27778	7	66.6667	50	61.1111	89.66	86.6667	30	0.869565	5
	1	300			-6		56.25	55.5556			21
	1	279			7	0	62.5	38.8889	62.07	46.6667	22	0.804348
	0	265	20	5.20833	-3	0	62.5	77.7778	79.31	60	28	0.826087	14
	1	242	10	5.66667	-7	33.3333	50	38.8889	82.76	73.3333	22	0.73913	21
	0	251	16	6	-6	33.3333	37.5	66.6667	75.86	73.3333	27	0.782609	6
	1	245	13	5.33333		100	81.25	77.7778	72.41	93.3333	27	0.804348	17
	1	244	16	4.45833	-6	1	81.25	50	79.31	80	24	0.782609	17
	1	248	22	5.06667	-4	66.6667	87.5	66.6667	86.21	86.6667	26	0.76087	17
	1	247	20	5.375	7	33.3333	50	50	86.21	66.6667	18	0.826087	4
	1	258	19			33.3333	75	55.5556	79.31	66.6667	33	0.73913	14
	1	227					43.75	44.4444			23
	1	236			7	0	37.5	66.6667	82.76	60	21	0.586956
	1	234					81.25	66.6667			28
	0	233	16	3.5			43.75	44.4444			19		36
	1	312	21										21

## Sheet: Study 6
gender	age	edu	Belief_God_spirit	IRI_EC_mean	CRT_analytic_correct	IPT_sum	IRI_PT_mean	EQ_sum
2	33	3	7	4.86	0	6	5	28
1	21	3	1	2.71	0.33	9	3.57	24
2	33	7	7	3.57	1	6	2.86	23
2	52	4	7	4.86	0.66	10	4.57	32
1	28	2	4	3.57	0.66	13	3.57	17
2	22	5	5	3.29	0	7	3.57	17
1	28	5	7	3.71	1	10	2.57	15
2	29	7	7	3.14	0	8	3.14	28
1	19	4	6	3.29	0	3	3.43	30
2	30	5	4	3.57	0.66	11	2.57	16
2	27	7	6	4.86	0.66	6	4.57	18
2	26	5	7	4.43	1	9	4.86	26
1	50	3	7	3.14	1	9	3	17
2	25	5	1	2.71	0.33	8	2.14	12
1	57	3	7	5	0.66	11	4.29	33
2	57	4	7	2.86	0	7	2.71	23
1	42	4	7	4.29	0.66	13	3.71	23
2	61	1	5	2.86	0	4	3	12
2	19	3	7	4	0.66	13	4	17
2	28	5	4	4.86	0	10	4.14	29
2	49	8	6	3	1	9	2.86	15
1	44	7	2	2.43	1	12	3.57	14
1	20	3	7	4.14	1	14	3.43	21
1	43	5	1	3.71	0.66	7	3.29	13
2	27	5	6	4.14	1	4	4	21
2	44	5	7	3.86	0	10	4	24
1	48	8	7	4.14	1	8	3.71	20
2	25	5	1	3.29	1	8	3.29	14
2	38	7	5	4	0	6	3.29	24
2	19	3	1	4	0.66	9	3.71	31
1	55	2	7	4.43	0	8	3	20
1	29	5	6	3.29	1	9	3.86	23
2	27	5	4	2.29	0.66	8	4.71	8
1	53	3	1	3.29	0.66	13	3.86	21
2	37	5	6	3.57	0.33	9	3.57	25
1	52	3	7	4.29	1	14	4.86	18
2	63	4	6	4	0	7	4	21
2	24	8	1	5	0.66	9	4.43	32
1	28	7	7	4	0	7	3.86	21
1	30	7	7	4.71	0.66	5	4.71	32
1	48	5	7	2.43	0.66	10	2.71	10
1	24	4	7	4.43	1	6	4	22
1	27	5	7	4.71	0.66	10	4.29	22
2	47	5	7	4.71	0.33	8	3.43	30
2	56	3	7	4.29	0	9	3.86	19
2	66	7	1	5	0.66	8	4.57	30
2	36	6	7	4	0	10	4.29	28
2	51	3	7	4	0.33	11	4	17
2	34	7	7	2.57	0	6	3.43	19
2	32	3	5	4.71	0	6	4.43	31
1	25	7	7	2	0	8	3.71	19
2	27	7	1	2.43	1	9	2.29	17
1	25	3	2	2.57	0	7	3.14	18
2	33	3	5	3.29	0.66	7	3.29	24
2	65	3	2	3.71	0.66	7	3.14	17
1	28	5	2	3.43	0.66	9	3.14	24
1	29	5	6	3.57	0.66	13	3.71	23
2	24	3	1	4.71	0	7	4.29	22
2	32	5	7	4.71	0.66	5	4.71	30
1	25	8	4	4.29	0.33	11	3.57	18
1	67	5	5	4.14	1	4	4	18
2	34	2	7	5	0	5	3.14	31
1	24	5	2	3.86	1	8	3.14	28
1	32	3	7	3	0.66	13	3	20
1	27	5	2	3	0.66	4	3.57	26
2	31	7	4	3.57	1	6	3	15
1	31	6	1	2.71	0.66	8	1.86	12
2	33	6	7	5	1	9	4.57	38
2	57	8	6	3.29	0.66	9	3.71	22
2	40	3	7	3.71	0.66	5	3.43	14
1	66	5	1	3.43	1	12	2.71	16
1	21	5	1	3.29	1	13	4.86	19
1	39	6	6	3	0	7	2.71	27
2	56	2	7	4.43	0.66	5	4.29	15
2	27	5	1	3.43	0	5	3.43	18
2	34	5	7	3.71	0	7	4.29	22
2	33	7	7	4.71	0	6	5	22
1	21	5	7	3	0.66	7	3	20
2	57	7	7	4.43	1	8	4.14	19
2	33	5	5	5	0.33	9	5	28
2	58	2	7	5	0.66	8	4.14	32
1	28	5	6	3.71	1	10	4	24
1	35	3	7	3.43	1	6	3.57	25
1	21	5	7	2.71	1	4	3.14	25
2	36	2	7	4.43	0	9	2.71	23
2	44	7	7	4	0.33	8	4	23
2	24	4	1	3.29	0	8	4	21
2	59	4	4	4	1	8	3.86	19
1	32	5	7	4.57	0.33	10	4.29	32
1	40	5	1	4.43	1	12	4	17
2	35	6	7	3	0.66	2	3.29	20
1	31	5	7	4.14	1	9	4.43	29
1	36	4	7	4.43	1	12	4	22
1	24	5	7	3	0.66	8	3.57	19
1	31	2	6	3.71	0.66	11	3.29	16
2	22	5	4	4.14	1	9	3.14	21
1	22	5	7	3.71	1	13	3.14	21
1	58	6	1	4	0	7	4	22
1	29	5	1	3.43	0.33	7	2.57	21
1	30	7	5	4.43	1	5	4.43	21
1	37	1	2	2.71	0.66	10	2.57	12
2	47	2	7	4.43	0.33	9	3.57	21
1	53	6	1	3.29	1	14	3.29	18
1	24	5	7	1.29	1	4	3.86	30
1	21	2	5	3.57	0.33	7	3.71	14
2	28	4	7	3	1	8	2.29	13
2	49	4	1	4.29	0.33	11	2.43	17
1	23	5	6	4.29	1	11	4	28
1	9	3	7	4	1	13	4	15
1	59	3	7	4.43	1	9	4.14	30
2	42	3	4	2.57	1	8	2.29	14
2	57	5	4	4	1	8	4.14	32
1	23	5	4	3.71	0.66	9	3.71	18
2	60	2	7	4.71	1	6	4	19
2	44	6	7	4.43	1	10	4.43	32
2	24	5	1	3.14	0	8	3.71	27
2	57	3	1	4.43	0.66	11	4.14	30
1	37	7	7	5	1	11	4.29	17
1	34	3	7	3.86	0	8	3.57	22
2	28	3	7	3.86	0.66	7	3.14	19
1	72	3	7	3.71	0.66	10	3.71	13
1	34	6	6	3.29	0.66	12	3.29	24
1	35	5	7	4.86	0.33	10	4.14	28
2	32	5	7	5	0	4	5	33
1	34	3	2	4	1	8	4	20
2	22	4	3	3.71	0	8	3.43	27
1	41	7	7	2	0.66	11	1.43	15
2	41	2	7	5	0	8	3.29	23
2	47	3	7	4.71	0	4	4.71	21
2	31	3	1	3	1	9	2	30
1	32	5	1	4.43	0.66	4	2	26
1	31	2	7	4.71	1	10	4.86	20
2	19	2	1	1	0	4	2.14	19
2	22	2	7	4.29	0.33	8	3.71	13
2	41	3	6	4	0	2	4	17
2	66	8	2	3.57	1	6	4.57	15
1	33	4	7	4	0.66	11	3	26
2	31	5	7	4.86	0.33	8	4	21
2	19	3	1	4.14	1	11	3.29	26
1	65	3	7	3.43	1	9	3.14	16
1	66	8	7	2.86	1	13	2.29	11
2	31	5	1	3.29	0	7	3.14	27
1	25	5	7	2.14	0.66	8	3	21
2	56	5	4	3.71	1	7	4.14	19
1	39	7	6	4	1	7	3.43	16
1	60	5	1	2.57	0.66	10	3.43	17
2	53	8	5	3.71	1	11	3.43	19
2	49	3	7	4	0	6	3.14	24
2	31	3	6	4.29	0	10	4	24
2	26	7	7	5	0	7	5	32
2	36	2	7	4.86	0.66	7	4	23
1	24	5	4	2.71	0.33	9	3.86	26
1	67	8	2	4	1	15	3.71	22
1	33	5	1	4.86	0.66	3	4	26
1	30	5	2	2.29	0.66	11	2.71	21
1	25	6	3	3.86	1	6	3	28
1	75	6	7	4.14	0.33	7	3.86	23
1	25	4	2	4.14	0.66	10	3.29	26
1	34	4	6	4.71	0	11	4.29	21
1	21	3	7	3.71	1	11	3.43	18
2	27	5	6	3.86	1	10	2.86	17
2	32	3	7	3	0	6	3.57	12
2	54	4	7	4.57	0.33	6	4.29	30
2	47	4	4	4	0.66	11	4.14	22
2	34	7	4	4	1	6	4	24
2	40	6	7	3.86	0.33	6	3	24
2	28	5	7	3.71	0	6	4.29	18
2	25	5	7	4.57	0	7	4.71	23
1	30	5	7	3.43	0.66	8	3.43	28
2	57	1	7	4.86	0.33	9	3.71	12
1	64	5	7	3.57	0.66	10	2.71	18
1	37	2	5	3	0	7	2.86	15
2	41	3	4	4.43	0.66	9	3.29	28
1	23	3	1	3.57	1	8	3.57	22
2	30	5	5	4	0.66	7	3.57	23
2	60	5	7	4	1	11	4	27
2	22	3	3	4.14	0.33	8	4.43	22
1	38	5	1	3.57	0.33	8	4	18
2	29	5	1	4.29	0	9	4.29	24
2	46	2	7	4.14	0	7	4.14	24
2	22	3	1	4.14	0.33	10	4.14	19
2	31	6	7	4.43	1	9	4.43	31
2	39	8	7	3.71	0.33	10	3.86	23
2	62	4	7	4	0.66	7	4	20
1	50	3	4	3.71	0	9	4.71	27
2	24	2	2	3.71	0	11	4.43	26
2	39	7	6	4	0	9	4	21
2	38	7	6	3.57	0.33	9	3.57	20
1	40	3	7	3.57	0	9	3.29	18
2	28	8	1	3.14	0.66	10	3.29	16
1	39	7	2	3.29	0.66	8	5	18
2	40	5	1	2.43	1	8	2.14	11
1	25	3	3	2	1	11	2.43	17
2	30	2	7	4.71	0	3	3.29	13
1	30	5	7	4	0	5	4.14	30
1	40	7	7	4	1	8	3	31
2	38	4	7	3.71	0	8	3.86	28
2	26	3	1	4.29	0.66	8	4	25
2	31	3	7	3.86	1	11	3	12
1	45	4	3	4	1	10	4.14	23
2	28	3	1	2	1	8	3.57	20
2	24	5	7	3.71	0.33	6	3.86	22
1	50	5	1	1.29	1	11	2.43	10
2	30	3	7	3	0	9	3.43	15
2	25	4	1	3.71	0.66	9	4.29	27
2	31	5	1	3.57	0	9	3.14	17
1	37	5	6	1.57	0.66	12	1.71	24
2	70	8	1	3.43	0.66	9	4	14
2	31	5	4	3	0	12	3.14	26
2	22	2	7	4.43	0.33	6	3.86	10
1	25	5	1	4	0.33	8	4.57	30
2	23	4	1	4.14	0.66	5	3.43	17
1	23	5	7	1	1	1	3.86	21
2	45	7	3	3	1	11	3.43	26
1	28	5	1	2.14	0	6	3.86	16
2	51	4	7	5	1	9	4	21
2	32	7	6	3.57	1	12	4.14	24
1	27	2	6	3.14	1	9	3.57	31
1	39	5	7	3.57	0.66	4	3.71	23
1	23	1	1	3.86	1	15	2.57	17
1	26	3	7	3.43	0.33	9	3.14	23
1	22	5	7	3.14	1	9	4.14	37
2	30	3	1	4.14	0.33	8	4	19
2	34	2	7	5	0	7	4.29	28
2	22	5	6	3.86	0.66	9	3.57	27
1	28	4	1	3.29	1	10	3.29	24
1	24	3	4	2.86	0.33	7	2.86	20
1	33	5	7	3	1	10	3.86	11
1	32	7	1	2.43	1	15	2.57	10
1	21	5	7	3.29	0.66	9	4	39
1	32	7	1	3.57	1	11	2.71	24
2	40	5	7	4.71	0	7	4	24
1	27	5	7	4.86	1	9	4.43	31
1	19	3	7	3.86	0	7	3	29
2	71	7	7	3.43	0.66	7	3.29	18
1	24	3	7	3.86	0	5	3.43	23
2	44	2	3	4	1	8	3.86	21
1	30	2	2	2	1	13	4	14
2	27	2	4	2.29	0	4	2.29	18
1	33	5	2	2.57	1	9	3.57	20
2	41	3	2	3.57	0	7	3.71	23
2	32	7	7	4.86	0	3	4	22
1	26	7	7	3.71	0	10	3.71	23
2	40	2	7	4.14	0	6	4.43	25
1	55	5	7	4	0.66	5	3.71	25
1	28	4	1	5	0.33	10	4.86	24
1	35	2	1	1.86	0.66	10	3	26
2	38	5	7	4.86	1	8	4.86	30
2	28	3	6	4.14	0	7	3.71	26
2	66	2	7	5	0.33	8	5	27
1	30	4	7	4	0	11	2.43	25
2	30	2	1	3.71	0	8	3	12
1	43	4	3	4	1	12	4	19
1	24	5	7	4.14	1	9	4.43	22
1	47	3	6	4.86	1	10	3.57	20
2	59	5	7	4	0	3	3.86	22
1	55	5	7	3.14	1	14	4.14	20
2	33	5	7	5	0	8	3.71	30
2	43	4	7	4.71	0	7	4.86	35
2	25	5	6	3.71	1	7	3.43	20
2	31	7	6	4.14	0.33	7	4	21
2	49	7	5	4.29	0	1	4.29	14
1	31	7	7	4.29	0	9	4.29	24
2	27	4	7	3.57	0	9	3.29	23
1	44	2	7	3.29	0	4	3	23
1	59	5	7	4.14	0	7	3.86	13
2	42	3	7	3.57	0	8	3	25
2	65	7	7	4.57	1	9	2.43	34
2	31	5	2	4.57	1	6	4.29	17
1	44	2	1	3.57	1	8	4	21
1	35	5	7	4.71	0.33	5	4.57	24
1	51	5	1	3.86	1	8	4	18
2	56	2	5	4	0.33	5	4	16
2	31	5	5	3.43	0	8	3.71	23
2	53	4	7	3.86	0.66	11	3.71	22
1	28	7	2	1.57	1	12	3.29	12
2	31	2	6	3.86	0	10	1.29	24
2	30	3	7	3	0	7	3	6
2	23	5	1	3.14	0.66	8	2.43	12
2	48	2	1	3.14	0	6	2.86	13
1	56	7	7	3.57	1	7	3.14	23
1	26	3	1	3.43	0.66	9	3.29	22
2	57	8	7	3.71	1	7	3.86	19
1	22	5	7	4	1	12	3.86	29
2	22	5	7	4.29	0	8	3	32
1	23	5	5	3.71	0	3	3.29	16
2	34	3	7	3.71	0	9	3.14	21
2	29	7	7	3.29	0	2	3.71	27
1	23	5	6	3.71	0	3	2.71	30
2	28	3	7	4.57	0.66	4	4.14	27
2	56	2	6	2.86	0	5	3.43	21
2	32	7	7	4.71	0.33	8	3.86	31
1	66	5	7	4	0	9	2.71	24
1	37	5	3	3.86	0.66	8	3.14	19
2	31	7	7	4	0	3	3.43	27
2	26	7	7	5	0	7	5	38
2	59	3	7	4.14	0	8	3.71	22
2	38	5	5	2.86	0	8	3.14	22
2	43	4	7	4.86	0	4	4.14	24
2	53	5	7	4	0	7	3.43	23
1	22	4	1	3.71	0	6	4.29	26
2	32	5	7	4.57	1	6	4.43	22
1	35	5	6	3.71	0	8	4	25
1	69	4	7	3.14	0.33	8	2.86	17
2	23	5	5	2.71	0	7	1.43	24
2	29	2	1	5	1	15	4.86	30
1	19	3	2	3.57	0.33	13	3.29	27
2	30	8	7	4	0.33	6	2.71	26
2	65	3	4	4	0	8	2.43	23
2	40	5	7	4.14	0	9	4.29	25
2	56	2	7	3.57	0.33	10	3.29	24
2	31	7	7	4.14	0.66	7	2.43	19
2	46	7	6	4	1	9	4	15
2	35	2	7	5	0.66	12	4.29	29
1	23	6	7	4.71	0.66	6	4.86	30
1	28	5	7	3	0	9	3	24
2	25	3	7	3.14	0.33	13	3.14	12
2	27	5	2	3.86	0.33	9	3.86	18
2	21	5	7	3.86	1	8	3.86	27
1	29	4	7	3.86	0.66	9	3.14	20
1	38	5	7	4.43	0.66	12	3.57	35
2	24	7	7	3.29	0.66	6	3.29	26
1	25	5	7	2.71	1	14	1.43	12
1	21	6	6	2.71	0	1	2.86	24
1	38	7	7	3.43	0	5	3.57	28
2	63	5	6	4.43	1	7	4.29	23
1	36	5	7	4	1	9	3.57	27
1	30	5	6	3.71	1	13	4	20
1	52	5	1	3.71	0.33	11	3.43	25
1	32	5	7	4.29	1	5	3.29	19
2	39	4	5	4	1	12	2.86	22
1	21	5	6	2.43	0	5	2.86	27
1	26	7	7	3.29	0.66	8	4.14	23
2	30	7	1	5	0.33	7	4.71	27
1	32	3	7	4	1	8	4	17
2	33	7	6	4.29	0	6	3.86	22
2	47	5	7	3.43	0	13	2.43	23
2	33	5	7	4.43	0	6	3.57	31
2	32	7	7	3.86	0.33	8	3.29	22
2	23	5	7	3.57	0.66	9	3.43	21
2	31	7	7	4.43	0	6	3.86	36
1	41	2	7	5	0	6	4.86	32
1	35	4	7	5	0	6	4.57	27
2	29	7	7	3.86	1	10	4.29	23
2	22	5	7	3.86	0.33	5	2.57	24
1	30	3	1	4	1	9	3.29	20
2	30	3	7	3.43	1	7	4.14	31
1	24	5	7	3.43	0.66	10	4	22
1	39	5	7	3	0.66	3	2.86	17
2	28	3	3	3.29	0	8	3.43	24
2	22	5	7	4.14	1	8	3.86	27
2	38	3	7	1.14	0	9	2.71	17
2	30	5	7	4.71	0.33	7	2.86	20
1	24	6	1	3.57	1	5	3.57	29
1	24	4	1	5	1	11	4.43	30
1	25	5	5	3.43	0.33	4	2.71	20
2	21	3	7	3.29	0.33	10	3.71	21
2	48	3	1	4.29	0	7	3.14	28
2	25	5	7	4	0.33	7	3.14	27
1	30	3	7	3	0.66	13	1.71	23
1	26	5	4	3.14	1	5	3.57	23
2	30	3	7	3.71	1	13	3.71	20
1	54	2	7	3.29	0	10	4.14	24
2	40	3	5	4.29	0.33	10	3.57	20
2	31	5	4	4.43	0	9	3.57	21
2	27	4	7	3	0	4	3.43	28
1	62	2	7	5	0	9	5	24
2	49	3	7	4.57	0.66	5	3.29	31
2	37	4	7	4.43	0	7	4.43	35
2	37	4	6	4	0	3	4.43	35
2	25	5	7	4.43	0.33	10	3.57	25
2	46	7	2	4.86	1	9	4.71	33
2	61	5	6	3.71	0.66	9	3.71	25
2	41	2	7	3.86	0	7	2.29	22
2	57	7	7	4.14	1	11	3.71	24
2	25	8	7	4.14	0	8	3.71	23
2	28	5	6	3.43	1	6	4.43	20
1	22	5	5	3.14	1	7	3.43	28
2	27	5	1	2.57	0.33	1	2.57	20
1	21	3	7	4	0	7	2.57	23
1	38	3	7	3.29	0	8	3.71	22
1	61	6	5	4	1	11	2.57	17
2	33	3	6	3.29	0.33	12	3.86	20
2	36	2	7	4	0	9	2.71	20
2	23	3	1	3.14	0	12	4.29	34
2	53	3	7	5	0	4	5	35
1	27	5	4	3.57	0.33	8	3.29	30
1	68	5	7	4	0.33	6	3.43	23
1	21	5	7	3.29	1	10	4	21
2	47	6	2	3.86	0.66	11	4	24
1	33	7	7	3.14	1	5	2.57	23
1	36	3	7	4.14	0.33	9	3.71	21
1	42	5	7	3.14	0.66	10	3.71	18
2	23	3	7	2.43	1	7	3.71	22
1	53	2	7	3.43	0.33	9	3	27
1	53	3	1	4.86	0.66	9	4.43	25
2	28	5	4	4	1	9	3.71	21
1	26	3	7	3.14	0.66	6	3.57	12
1	35	7	1	3.43	0.66	9	3.43	24
1	25	7	7	3.71	0.33	11	3.43	21
1	26	5	7	2.57	0	8	2.71	27
1	22	5	7	4.57	0.33	7	2.86	35
2	24	2	7	3.29	1	12	3.29	15
1	29	4	1	3.29	1	9	3.14	18
2	32	7	7	3.57	0.33	8	3.57	29
2	37	5	1	4.14	1	8	4	19
2	40	5	7	4	0.33	3	3.14	22
2	27	6	4	3.57	0.33	9	4	29
1	38	3	7	3	0	5	3.29	19
1	32	7	6	3.29	1	8	3.14	14
1	61	5	7	3.71	0.66	12	2	12
1	32	7	7	4.43	0.33	12	4.29	25
2	26	7	6	3.14	0	3	3.43	24
2	35	2	7	3.86	0	11	2.86	22
2	41	4	4	3.29	0.33	11	1.86	10
2	21	2	7	5	0.33	5	4.86	22
2	52	5	7	4	0	8	2.71	27
1	33	7	7	3.71	1	10	4.29	21
2	43	3	7	4.29	0	5	3.71	22
2	26	7	7	4.43	0	4	4.43	32
1	67	5	7	4	1	8	3.86	37
2	23	6	5	3.86	0	11	3.86	22
1	37	3	4	3.71	1	9	4	14
2	28	7	1	3.29	0.66	11	4	25
2	40	7	7	4.57	0	5	3.57	24
2	23	3	7	5	0.66	8	4.29	24
2	22	5	4	3.86	0.66	9	3.86	31
2	22	5	7	3.86	0.33	10	3.29	24
2	19	3	7	3.29	0	5	3	23
2	30	3	6	4.43	0.66	7	3.14	14
1	27	3	7	3.57	1	10	3.14	23
1	34	4	2	4.29	0	5	4.86	23
2	21	3	1	3.86	1	4	4.57	30
2	34	4	1	4.29	1	9	3.86	20
2	58	3	7	4.14	0	4	2.86	25
1	25	5	7	3.71	0.66	8	3.14	15
1	51	7	1	3.29	1	12	3.43	19
2	49	2	7	5	1	4	4	29
2	60	3	1	3.57	0.66	9	3.43	15
1	43	5	1	3.57	1	11	3.43	21
1	28	3	1	2.86	0	8	3.14	18
2	53	2	7	3.86	1	7	2.71	16
2	59	5	7	4.14	0.33	10	4	21
2	33	4	7	3.43	0	6	3	16
2	31	7	7	3.14	0	3	3.14	28
1	36	8	1	3.43	1	14	3.86	17
1	47	4	7	3.43	1	13	3.43	29
2	40	2	7	5	0.66	10	4.57	29
1	43	3	7	3.86	0.33	9	3.43	24
2	39	3	1	4.43	0	3	4.14	22
1	28	1	7	3.29	1	13	3.57	11
1	48	7	7	4	0.33	12	3.86	27
1	23	3	7	4.43	0	5	3.57	27
1	27	4	1	3.57	1	11	3.14	21
1	62	3	4	3.86	0.33	10	4	27
1	54	5	3	3.71	1	10	3.71	22
2	26	5	1	3.86	1	13	2	13
1	21	3	7	3.57	1	4	2.71	28
2	21	2	2	3.71	0	10	2.86	23

## Sheet: Study 7
Gender	Age	Education	Belief_God_spirit	IRI_EC_mean	Loneliness	Depression	QIDS
1	24	7	7	3.42857	50	15	8
1	22	5	5	4.42857	29	11	0
2	30	3	2	4.42857	71	21	17
2	41	8	6	4.28571	30	11	2
2	28	7	6	4.42857	28	11	6
1	37	5	7	3.85714	25	7	9
2	26	5	1	2.71429	40	16	8
1	28	7	6	3.71429	51	17	9
1	25	7	1	3	26	11	3
1	47	8	7	3.42857	32	13	8
2	29	5	2	4.71429	40	14	2
2	26	7	7	4.85714	24	7	3
2	38	6	4	4.28571	20	7	2
2	39	5	7	4.57143	40	13	13
1	25	7	2	3	50	21	2
1	19	3	7	3.85714	44	21	10
1	50	5	7	4.42857	28	7	2
1	30	5	7	3.85714	27	12	6
2	49	5	7	4.28571	33	12	2
1	50	3	4	3.57143	54	14	11
1	40	7	1	3.85714	64	25	11
2	24	3	2	3.28571	59	20	13
1	26	7	1	3	64	19	8
2	22	1	7	4.14286	48	17	10
1	30	4	7	4.28571	37	12	3
2	22	3	7	3.42857	34	9	5
1	25	1	2	3.14286	27	7	3
1	29	7	1	3.71429	44	9	9
1	21	2	2	3.42857	45	14	6
1	33	3	4	4.85714	24	10	5
1	25	8	6	3.57143	34	13	2
2	26	2	4	4	59	16	10
2	28	5	7	4	36	12	10
1	27	6	5	3.28571	31	8	5
1	23	1	6	2.71429	58	16	18
1	62	5	1	2.85714	31	7	5
1	27	2	2	3.71429	28	9	0
1	22	3	5	3.57143	48	21	8
1	20	2	5	3	33	12	3
2	24	5	1	3.42857	29	7	0
1	18	2	1	3.14286	25	12	5
2	29	5	3	3.14286	54	18	11
1	23	3	4	3.14286	35	14	10
1	27	7	4	3.71429	34	10	3
1	23	7	1	3.57143	53	18	8
1	50	2	6	3.14286	47	8	1
2	33	5	7	4.28571	20	8	7
1	33	5	7	3.42857	39	8	4
2	49	3	3	3.28571	45	12	5
2	31	5	7	3.57143	31	12	0
1	25	5	6	3.71429	37	11	3
2	26	3	1	4.71429	50	15	3
1	27	5	6	3.14286	43	16	5
1	27	2	4	4	40	7	3
2	30	7	7	4.28571	26	7	5
2	50	3	5	3.71429	55	22	10
1	30	5	6	3.57143	47	15	11
2	28	5	7	5	61	28	7
1	20	4	4	3.85714	50	17	7
1	28	3	6	3.28571	43	19	8
1	32	7	2	4.14286	31	7	2
2	32	5	7	3.85714	38	7	10
2	18	3	1	2.42857	67	28	18
2	36	3	7	3.28571	33	8	2
1	36	7		3.85714	51	12	8
1	25	7	3	3.28571	49	18	14
1	23	7	7	3.71429	28	14	5
1	25	5	7	3	40	15	8
2	56	5	5	4.57143	28	8	6
2	34	7	7	3.14286	49	14	3
1	34	7	7	4.42857	28	12	4
1	37	5	7	3.57143	25	14	15
1	34	6	7	3	49	14	4
2	30	7	7	3.42857	34	13	4
2	38	7	6	4.28571	20	8	1
1	21	5	5	3.57143	40	19	16
1	23	5	7	3.42857	42	19	8
1	26	5	7	4.14286	38	10	3
1	38	3	1	3.42857	31	9	4
1	39	7	3	3.42857	20	7	2
2	28	7	7	3.57143	44	10	1
1	26	7	7	5	31	13	4
2	30	7	7	4.42857	29	10	0
2	30	3	1	2.28571	48	16	8
2	33	5	7	4.85714	25	10	1
1	23	5	7	4	26	9	2
2	56	7	7	5	26	7	0
2	48	8	6	2.85714	34	9	4
2	27	5	6	2.71429	43	12	3
2	56	5	7	4.57143	26	8	3
2	21	5	7	4.14286	51	19	4
1	24	7	1	3	52	23	4
1	34	5	7	4.57143	35	13	1
2	29	7	7	3.71429	38	12	4
1	29	4	6	3.28571	44	11	5
2	23	5	7	2.71429	41	11	1
1	34	3	7	4	26	16	12
1	36	5	7	3.42857	55	10	8
1	27	4	7	3.28571	50	17	11
1	22	5	6	2.85714	44	18	12
2	32	5	7	3.71429	33	12	5
2	58	2	7	3.42857	36	16	0
1	47	2	7	4.28571	32	11	8
1	38	7	5	4.14286	20	7	1
2	27	7	7	4.71429	42	13	3
1	44	5	7	4.71429	20	6	1
2	31	5	7	4.28571	37	9	0
2	39	5	7	4	37	9	6
1	29	3	7	3.14286	53	14	6
2	29	7	7	3.57143	33	7	2
1	21	5	7	4.28571	46	13	6
1	19	3	7	2.85714	35	10	3
1	34	5	7	4.14286	28	14	7
1	28	5	7	3.57143	49	15	3
2	23	5	3	4.14286	54	23	13
1	25	3	1	3	37	9	7
1	25	5	6	4.57143	31	13	8
1	22	5	7	4.14286	43	20	15
2	40	3	7	3.28571	40	9	6
1	26	5	7	4.28571	46	15	7
2	26	0	5	4.57143	38	12	10
2	28	7	4	2.83333	42	14	7
2	33	7	6	4.14286	32	9	0
1	20	5	1	2.71429	48	19	3
1	41	2	7	3	39	7	6
2	19	3	2	3.57143	26	9	3
1	30	5	7	4.42857	26	9	1
2	24	5	7	3.71429	51	20	2
1	30	6	3	3.71429	53	15	8
1	20	3	7	3.85714	26	10	4
2	27	7	1	4	55	11	6
1	35	5	1	3.85714	36	12	4
1	45	5	1	4.14286	27	8	3
1	24	5	7	3.71429	29	15	5
1	29	5	7	3.28571	27	7	0
2	37	7	7	4.14286	51	18	11
2	25	2	7	3.57143	36	7	2
1	28	5	1	3.28571	58	17	9
2	22	5	7	4	65	13	4
2	45	3	7	3.71429	64	20	10
1	18	1	1	3.71429	60	17	9
1	26	3	5	3.28571	53	17	7
1	32	4	7	4	50	9	6
1	29	5	7	3.57143	63	15	4
2	25	3	2	3.85714	53	14	14
2	20	1	2	3.28571	43	13	4
1	34	5	7	4	26	8	3
2	25	7	7	4.42857	25	10	5
2	39	7	7	4.57143	21	8	9
1	37	7	7	4.42857	22	9	3
1	26	5	6	3.28571	31	10	2
1	24	3	1	3.71429	27	8	2
1	26	3	2	3.71429	50	9	3
1	23	2	1	3	63	24	9
2	28	1	3	3.85714	72	28	22
1	23	7	1	3.14286	30	9	1

## Sheet: Study 8
Gender	Age	Edu	Belief_God_spirit	IRI_EC_mean	CRT_analytic_correct	MCSD_Attribution	MCSD_Denial	Howoftendoyouattendreligiousservicesprayormeditatewit	Howoftendoyouattendsocialeventsorganizedonbehalfofyou
1	48	3	7	4.1429	0	11	3	2	1
2	48	6	6	4.1429	1	6	1	2	2
1	68	3	7	4.2857	0	13	9	3	2
2	49	3	7	3.2857	1	12	4	2	1
2	32	3	6	3.5714	0	10	9	2	2
1	58	7	7	5	0.33	9	8	4	2
2	35	7	7	4.2857	0	11	5	3	2
2	20	3	7	4.2857	0.67	11	4	2	1
1	30	3	7	4.7143	0.33	8	1	2	1
1	32	7	7	3.7143	0	7	2	4	3
1	40	2	7	5	0	16	15	4	3
1	53	5	7	4.8571	0	12	7	3	2
1	66	2	6	3.7143	0	14	14	6	2
2	40	7	2	5	0	10	7	3	2
2	28	5	7	3.4286	1	9	3	3	2
1	32	5	7	4.2857	1	11	10	4	2
1	52	4	2	3.5714	0.67	11	3	1	1
1	30	3	6	4.1429	0.67	7	3	1	2
1	53	5	7	4.1429	0	10	7	2	1
1	34	5	7	4.4286	0.33	17	11	4	4
1	23	2	7	4.2857	0.33	11	10	3	3
1	37	4	7	4.7143	0.67	8	7	6	3
1	25	5	7	2.4286	1	3	2	1	1
1	56	5	7	3.1429	1	6	5	1	1
2	24	7	7	4.7143	0	11	4	4	2
1	40	3	7	3.8571	0.67	8	8	2	1
1	26	5	7	4.5714	0.33	8	3	4	2
2	29	5	6	3.5714	1	8	2	2	2
2	50	4	6	4.5714	1	12	11	4	1
1	56	4	7	4.4286	0	9	10	3	3
2	45	7	3	2.8571	0.33	10	0	2	1
1	60	2	7	4.5714	0.67	4	4	1	1
1	29	5	7	4.7143	0	13	10	4	2
1	52	5	7	4.7143	0	12	6	1	1
2	29	6	4	3.7143	1	4	3	2	1
1	39	5	6	3.7143	1	6	12	1	1
2	34	3	2	3.8571	0.67	8	9	1	1
2	59	3	6	3	1	5	5	2	2
2	45	4	7	4.4286	0.33	10	9	4	3
2	56	7	7	5	0	13	10	4	2
2	27	5	6	4	1	14	10	4	3
1	34	7	2	2.1429	0.67	8	1	2	1
2	23	3	1	3	0	10	12	1	1
1	29	7	7	3.8571	1	15	3	4	3
2	29	5	6	3.7143	0.33	14	10	4	4
1	49	8	5	3.4286	1	6	5	2	1
2	43	3	7	4.8571	0	9	0	3	2
2	31	4	7	5	0.67	11	0	2	1
2	44	3	7	3.7143	0.33	13	13	6	1
2	26	5	7	4.8571	0.67	15	12	3	3
2	69	3	6	4.4286	1	12	13	2	2
1	22	5	5	4.1429	0.67	14	11	1	1
2	53	7	5	3.1429	0.33	6	7	4	2
1	22	3	7	5	1	9	4	1	1
			7	3.5714	0	13	9	3	1
1	29	5	7	4.1429	1	12	10	6	1
2	45	4	7	2	1	5	2	4	2
2	50	7	7	4.4286	1	13	9	5	2
1	63	7	6	4.1429	1	14	10	4	3
2	41	7	6	2.7143	0.67	12	11	4	4
1	24	3	7	3.2857	0	8	2	2	1
1	48	2	7	5	1	11	7	5	3
1	51	7	7	3.8571	0	15	12	3	3
2	50	3	5	4.8571	1	9	3	1	1
2	31	4	7	3.4286	1	12	8	2	1
2	42	6	5	3.5714	1	11	5	1	1
1	30	2	7	5	1	14	10	3	3
2	32	4	7	3.8571	0	9	2	2	1
1	53	3	6	3.8571	0.67	10	4	2	2
2	49	3	7	4.2857	0	9	9	2	1
2	61	6	4	4.1429	1	6	3	2	1
1	34	5	7	5	0.33	17	11	4	3
1	44	5	7	5	0.67	13	13	4	2
2	25	3	7	2.5714	1	4	3	1	1
1	44	2	7	3.2857	1	6	3	2	2
2	31	5	7	3.1429	0.67	8	5	6	2
1	53	4	6	3.2857	0.33	8	2	3	2
2	25	5	7	3	0.67	8	7	4	2
2	41	2	7	5	0	16	11	4	3
2	26	5	7	3.8571	0	13	9	4	2
1	25	7	7	3.1429	1	11	5	6	4
2	54	7	6	3.4286	1	10	9	2	2
1	39	5	7	4.4286	0.33	10	6	1	1
1	63	4	7	4	1	5	1	3	2
1	35	2	7	5	0	14	11	4	5
1	55	4	7	4.4286	0	6	10	1	1
1	35	7	7	2	0.33	5	8	4	2
2	36	5	7	3.4286	0.67	5	1	5	2
1	44	5	7	4	0	3	4	6	5
2	27	5	7	4.2857	1	12	12	4	2
2	30	5	7	3.2857	0	12	8	6	5
2	32	6	5	3.5714	0	12	8	3	1
2	68	7	7	5	0	14	13	4	3
1	29	5	7	4.4286	0.67	6	3	5	3
2	25	5	4	3	0.33	15	6	4	1
2	55	5	7	3.7143	0.67	16	9	4	3
1	56	5	5	3.8571	1	10	6	1	1
1	36	4	7	3.8571	0	13	7	2	1
1	59	4	5	3.4286	0.33	10	6	1	1
1	23	3	7	3.2857	0	11	8	1	1
1	24	6	7	4.7143	0.67	10	4	3	2
1	58	5	5	4.2857	0	15	8	2	1
2	23	5	6	3.8571	0.33	9	5	4	4
2	42	2	7	4	0	17	11	4	4
1	60	5	7	4	1	4	3	4	3
1	35	2	7	4.8571	0.67	12	7	1	1
1	28	3	6	3.8571	0	9	2	3	3
2	28	7	2	2	0.67	4	1	2	1
2	23	3	7	4.7143	0	11	3	5	2
1	66	1	7	4.2857	1	14	13	2	1
2	26	7	7	4.4286	0	17	14	6	6
1	43	5	5	3.2857	0.33	9	4	1	1
1	28	4	7	2.8571	0	8	5	2	1
2	27	5	7	4.4286	0.67	14	8	3	3
2	48	6	7	4.7143	0	14	5	5	5
2	31	6	7	4	1	13	12	4	1
2	28	5	6	4	1	16	12	4	3
2	22	3	6	2.4286	1	12	6	2	2
1	26	7	7	5	0	17	13	6	6
1	29	7	7	2.8571	0	16	4	5	4
1	37	5	7	2.8571	0	18	2	5	1
2	36	5	4	3.4286	1	9	7	2	2
2	20	3	4	2.7143	0.33	13	6	4	3
2	22	5	7	3.5714	0.67	14	11	5	5
2	28	3	6	3.1429	1	5	3	2	2
1	26	7	7	2.5714	0	11	10	2	1
1	23	4	6	4.1429	0	5	0	2	1
2	22	5	7	3.7143	0.33	17	11	6	5
2	28	5	6	3.7143	1	8	1	2	2
2	23	5	6	3.5714	1	9	0	3	2
2	55	5	7	3.8571	1	4	2	2	1
1	33	7	6	3.5714	0	10	2	2	1
2	27	3	6	4	0	15	11	3	3
1	36	5	6	2.8571	1	4	2	2	1
2	38	5	7	3.5714	1	15	9	5	5
1	25	7	7	4.2857	1	9	5	6	2
2	33	3	1	1.8571	1	3	1	1	1
1	54	3	2	3.7143	0.67	10	7	1	1
2	51	5	7	4	0.33	15	12	2	2
1	29	5	1	1.4286	0.67	5	1	1	1
1	26	3	7	4.8571	0.67	10	3	5	3
2	30	7	7	3	0	13	6	3	3
2	50	3	4	3.1429	0	5	5	1	1
1	27	7	6	4.8571	0.67	11	3	3	1
2	44	3	5	3	0.33	12	11	1	1
2	25	3	1	3.5714	1	9	10	1	1
2	23	5	1	4.7143	1	4	0	1	1
1	53	3	2	4.1429	1	13	5	1	1
2	58	2	1	3.4286	1	10	6	1	1
2	58	6	7	3.4286	1	8	2	1	1
1	58	5	1	2.7143	1	3	5	1	1
2	41	7	7	3.2857	0.33	16	6	5	3
2	32	5	7	3.8571	0.33	12	9	4	2
2	23	5	6	3.4286	0.33	7	5	4	1
2	65	5	7	4.2857	0	12	5	4	1
1	52	5	7	4	0.67	16	10	6	3
1	23	5	1	3.8571	0.67	14	12	1	1
1	31	3	7	5	0	6	4	3	1
1	42	3	2	3.5714	1	13	6	1	1
1	29	2	1	5	0	10	0	1	1
2	42	4	1	1.1429	1	3	0	1	1
1	37	7	1	3	0	15	12	2	1
2	67	8	4	3.7143	1	11	8	2	2
1	68	4	7	3.8571	0.67	9	1	4	3
1	29	5	1	4.1429	1	7	1	1	1
1	49	3	4	3.2857	0.33	7	5	1	1
2	36	2	2	2.2857	1	9	6	1	1
2	55	5	1	1	0.33	1	4	1	1
1	19	3	1	2.1429	0	5	0	1	1
2	35	7	1	3.7143	0.67	13	10	1	1
2	29	5	7	3.5714	0.33	15	14	4	4
1	24	3	4	2.4286	0.67	9	7	1	1
1	39	5	7	4.2857	1	13	6	6	3
1	43	4	7	4.8571	1	17	14	6	4
2	51	5	1	2.5714	1	3	2	1	1
1	35	4	7	4.7143	1	15	8	6	3
2	21	5	7	3.5714	0.67	10	1	5	3
2	28	5	1	4	1	11	2	1	1
2	47	3	7	4.2857	0	10	5	2	1
1	57	5	6	4.5714	1	5	9	1	1
1	49	3	7	3.2857	0.33	4	0	1	1
2	39	7	7	4.7143	1	13	9	6	6
2	38	5	6	4.1429	0.33	11	2	3	2
2	26	7	2	3.5714	0.33	10	7	3	3
1	36	7	6	4	1	13	3	2	1
1	37	5	7	3.7143	0.67	15	8	4	4
2	35	3	7	3.1429	0	17	12	5	3
2	27	5	5	3	0.67	14	4	1	1
1	20	3	6	3	0.67	16	6	4	3
2	22	5	6	3.4286	0.33	16	9	2	3
1	53	7	1	3.2857	1	16	9	6	1
2	27	5	7	5	0	10	3	1	1
2	28	7	7	4	0	15	7	3	3
2	28	3	7	3.7143	0	13	6	4	2
1	22	5	4	3.5714	0	17	3	3	3
1	32	5	7	4	0.67	16	3	3	3
2	38	5	5	3.7143	0.67	17	11	6	5
2	39	3	7	3.5714	1	15	9	3	3
1	30	7	1	4.4286	0.67	9	3	1	1
1	23	5	7	5	0.33	16	10	1	1
2	28	6	1	3.5714	1	9	2	1	2
2	25	5	6	3.8571	0.67	13	5	5	3
2	32	3	7	3.7143	0	15	11	5	5
2	34	5	6	3.8571	0.33	7	3	5	5
2	24	5	7	3.4286	1	14	7	5	4
1	25	7	2	3.5714	0.33	14	4	1	1
2	30	5	2	4	1	15	11	3	2
2	30	5	7	3.8571	0.33	17	14	6	2
1	28	3	1	3.4286	0.67	13	11	1	1
2	32	7	2	2.7143	1	8	7	1	1
1	21	4	6	3.2857	0	11	5	4	3
2	44	5	5	4	0.33	14	5	3	2
2	32	5	5	3.4286	0	13	7	3	3
2	28	7	6	3.1429	1	13	8	5	5
2	22	5	5	3.5714	1	12	8	2	2
1	34	7	7	4.7143	1	14	7	4	3
1	32	3	7	4.5714	0.67	15	8	4	3
1	20	2	1	3.4286	0	13	2	1	1
2	25	6	7	3.4286	0	16	3	6	5
2	31	5	7	4.1429	1	15	9	3	2
2	53	5	1	3.7143	1	1	1	1	1
2	50	7	1	3	1	9	7	1	2
2	61	7	1	4	0.67	16	12	1	1
2	33	5	7	3.1429	0.33	17	8	3	2
2	32	7	5	3.2857	0.67	17	6	5	4
2	35	7	4	3.8571	1	18	9	2	2
2	61	5	7	3.8571	0.67	14	9	5	3
2	28	5	1	3	0.33	8	8	2	1
1	46	5	1	4.4286	0.33	10	8	1	1
2	47	3	7	4.8571	0.67	12	8	1	1
1	34	5	7	3.8571	0	15	6	5	2
2	24	7	1	4	1	16	2	1	1
1	29	7	7	3.5714	0	17	8	5	4
1	32	7	6	3.7143	0.67	13	8	3	3
2	51	1	7	3.1429	0	10	5	4	1
1	24	5	4	4.1429	0.33	15	8	4	4
1	27	7	6	3.7143	0.67	12	7	4	4
1	37	8	2	4	1	14	4	1	1
2	19	3	4	3	1	7	3	1	1
2	37	5	3	3.8571	0	12	5	2	1
1	29	3	6	3.4286	0	9	4	1	1
2	29	4	1	2.2857	1	2	1	1	1
1	42	5	7	4.7143	1	10	4	6	3
2	39	5	4	4.4286	1	13	9	6	1
2	30	5	7	4.2857	0	12	5	2	2
2	33	3	6	4.2857	1	12	6	3	1
1	28	5	4	4	1	13	10	2	2
1	30	7	1	4.7143	0.33	13	6	1	1
2	43	4	3	4	1	8	2	1	1
2	26	3	2	3.2857	0.67	10	5	1	2
1	21	3	7	5	0.67	12	10	2	2
2	24	5	3	3.2857	0	14	2	3	2
2	47	7	4	3.7143	1	15	15	1	1
2	20	2	1	3.4286	1	8	9	1	1
2	19	3	1	4.4286	0	10	2	2	2
2	23	2	7	4.1429	0	15	9	6	4
1	32	5	7	3.4286	0.33	15	5	4	2
1	31	5	7	4.7143	1	10	6	6	5
1	63	6	2	5	1	10	5	1	1
1	32	6	7	4	0.33	15	5	6	4
2	28	7	1	4	1	10	7	1	1
2	58	8	6	3.7143	0.67	10	11	1	1
2	53	4	6	3.1429	1	8	5	1	1
1	55	2	7	4.2857	0	16	10	5	3
2	36	2	4	2.5714	1	9	6	1	1
2	36	4	7	2.5714	0	12	1	4	4
1	34	7	2	3.7143	0.67	2	0	1	1
1	19	5	7	3.4286	0.33	12	8	5	3
2	25	7	1	3.2857	0	14	8	4	1
2	27	3	3	4	1	10	4	1	1
2	42	3	1	4	0.67	8	8	1	1
2	38	7	7	3.8571	0.67	9	8	1	1
1	22	3	7	2.7143	1	11	4	2	2
2	63	7	2	2	1	5	4	1	1
1	20	3	1	5	0	11	6	1	1
1	32	7	6	3.8571	0.67	15	4	3	3
1	44	7	4	4.7143	0.33	8	6	1	1
2	31	7	1	3.4286	1	10	6	2	2
1	22	5	6	4.4286	1	14	9	1	1
2	27	7	4	5	1	11	5	2	2
2	22	2	7	3.5714	1	13	11	3	2
2	25	3	7	4.1429	0	14	5	3	3
1	25	7	7	3.7143	0	15	7	6	6
1	30	5	7	4.1429	0.67	16	11	3	3
1	50	3	7	4.1429	0	14	7	1	1
2	29	5	6	3.7143	0.67	9	6	1	1
1	37	7	1	2	1	10	11	1	1
1	22	5	7	4.4286	1	8	3	2	1
2	27	5	4	3.5714	0	15	11	3	2
1	32	4	6	2.5714	0	10	1	1	2
2	32	7	6	3.5714	0.67	12	4	3	3
2	19	3	1	3	0.33	17	6	1	1
2	36	7	7	3.5714	0	17	1	4	4
1	25	5	7	4	0	15	11	6	4
2	24	5	7	4.7143	0.67	13	8	6	5
1	29	7	7	4.8571	1	15	10	5	5
2	38	5	7	3.7143	1	18	10	6	3
1	30	7	6	4	0	13	14	6	5
2	21	5	6	3.4286	0	13	2	5	5
2	24	7	1	3.5714	1	16	3	1	1
2	30	5	7	4	1	6	4	5	3
2	22	4	1	3.8571	0.67	12	6	1	1
2	28	6	7	2.2857	0.33	7	5	3	2
2	25	3	1	2.8571	0.67	3	0	1	1
1	27	5	6	3.4286	1	13	4	3	3
1	29	2	1	4.2857	0	13	9	1	1
2	21	7	7	5	0	15	11	6	5
2	36	5	5	4.1429	0.67	4	3	2	2
2	23	7	7	3.7143	0.67	12	7	6	5
2	29	5	7	5	0.67	15	14	5	4
2	22	6	1	4	1	13	7	1	1
1	27	5	5	3.4286	1	16	1	3	3
1	32	7	7	4.5714	0.67	14	11	4	3
1	27	5	3	3.1429	1	4	0	1	1
2	32	7	6	3.5714	1	13	1	4	3
2	23	5	2	3.8571	0.33	13	10	2	2
2	30	5	7	4.8571	0	17	11	5	4
2	25	5	7	3.1429	0.67	9	1	1	1
2	29	7	5	4.2857	0	11	7	3	2
1	21	5	7	4.4286	0.67	17	9	3	3
2	25	5	7	3.1429	0.67	11	12	5	2
2	24	6	7	3.5714	0.67	10	6	4	2
1	26	7	7	4.1429	0.67	15	13	4	4
2	37	7	7	4.7143	1	14	7	2	2
1	25	7	5	3.1429	0	14	0	4	4
2	44	7	7	4.2857	1	16	6	4	3
2	26	5	3	3	1	14	5	3	1
1	27	7	7	3.5714	0	15	9	2	2
2	49	7	6	2.4286	1	9	5	1	1
2	33	7	7	3.7143	1	14	13	4	3
1	29	7	7	3.7143	1	14	13	4	3
2	32	7	5	4	1	9	5	4	3
1	32	7	7	4	0.67	14	6	3	2
2	33	5	7	3.4286	0.67	15	14	2	2
1	30	5	7	5	0	16	10	6	6
2	30	7	7	2.8571	0	16	3	2	2
2	27	7	3	3.7143	0.33	14	8	6	3
1	37	5	1	4.1429	1	8	7	1	1
2	32	7	7	3.2857	0.67	17	7	5	5
2	24	5	4	3.5714	0	17	0	5	5
2	21	5	7	4.8571	0.33	16	10	6	5
2	35	5	1	5	0.33	11	13	2	2
1	36	7	7	4.1429	1	15	5	2	1
1	25	7	7	3.7143	0.33	14	12	1	1
2	33	5	7	3.5714	0.67	14	12	6	5
2	35	3	7	4	0	17	10	5	5
2	31	5	7	4.1429	1	16	9	2	2
2	29	5	7	3.5714	0.67	17	4	6	5
2	37	7	1	3	1	3	0	1	1
1	27	2	2	4.1429	0	11	6	1	1
1	61	7	6	3.5714	0	5	7	2	1
1	32	4	6	3.4286	0.33	9	6	4	3
2	21	4	7	3.7143	1	12	6	6	3
2	66	5	7	3.5714	1	16	10	6	4
1	26	3	7	4.5714	0.67	6	6	1	1
2	34	3	1	3.1429	0	9	3	1	1
2	26	7	3	3.2857	0	14	4	2	2
1	53	3	2	4.5714	1	13	8	1	1
1	29	5	7	5	1	13	10	1	1
1	34	5	6	3.8571	0.33	6	2	2	2
2	42	3	1	4	1	7	5	1	1
2	26	5	1	3.1429	0.33	9	3	1	1
2	29	3	6	3.8571	0.67	4	2	2	2
1	25	5	6	4.2857	1	9	4	3	1
2	30	2	1	2	1	10	11	1	1
2	43	5	1	3.7143	1	6	3	1	2
2	29	7	3	3.1429	1	15	0	2	2
2	19	3	2	2.8571	0.67	9	7	1	2
2	61	7	2	4	0.33	13	10	1	1
2	60	2	6	3.8571	0.67	15	12	1	1
2	29	5	4	2.5714	1	4	5	1	1

## Sheet: Pooled
EXPERIMENT	gender	age	edu	Belief_God_spirit	IRI_EC_mean	CRT_analytic_correct_rounded	expt1	expt2	expt3	expt4	expt6	expt8	CRT_Corr_NOT USED
1	1	22	3	1	2.4286	0.6	1	0	0	0	0	0	0.6667
1	2	65	1	7	3.8571	1	1	0	0	0	0	0	1
1	1	29	3	1	3.4286	1	1	0	0	0	0	0	1
1	2	19	3	6	1	0	1	0	0	0	0	0	0
1	2	33	7	7	3.1429	0.6	1	0	0	0	0	0	0.6667
1	1	31	2	7	4.4286	0	1	0	0	0	0	0	0
1	2	23	2	1	3.4286	0.6	1	0	0	0	0	0	0.6667
1	1	24	2	7	4	0	1	0	0	0	0	0	0
1	1	19	3	4	3.2857	0	1	0	0	0	0	0	0
1	2	28	3	7	4.7143	0	1	0	0	0	0	0	0
1	1	19	3	7	3.5714	0.3	1	0	0	0	0	0	0.3333
1	1	29	5	2	4.4286	1	1	0	0	0	0	0	1
1	2	21	3	1	4	1	1	0	0	0	0	0	1
1	1	21	4	1	3.7143	0	1	0	0	0	0	0	0
1	2	19	2	6	4.8571	0	1	0	0	0	0	0	0
1	2	63	7	5	3.2857	0.6	1	0	0	0	0	0	0.6667
1	2	35	6	7	5	0	1	0	0	0	0	0	0
1	2	52	7	1	2.5714	0.6	1	0	0	0	0	0	0.6667
1	2	60	5	7	4.8571	0	1	0	0	0	0	0	0
1	2	26	5	7	4.1429	0	1	0	0	0	0	0	0
1	1	25	6	1	4.2857	0	1	0	0	0	0	0	0
1	2	54	5	7	3.2857	0	1	0	0	0	0	0	0
1	2	21	3	5	4.2857	0	1	0	0	0	0	0	0
1	2	30	5	1	3.7143	0	1	0	0	0	0	0	0
1	2	42	5	2	3.2857	0	1	0	0	0	0	0	0
1	2	31	3	5	3.2857	0	1	0	0	0	0	0	0
1	1	60	5	5	3	0	1	0	0	0	0	0	0
1	2	28	6	7	4.1429	0	1	0	0	0	0	0	0
1	1	34	2	7	4.1429	0	1	0	0	0	0	0	0
1	2	28	7	6	3.4286	0	1	0	0	0	0	0	0
1	1	49	5	7	3.8571	1	1	0	0	0	0	0	1
1	2	61	7	4	3.1429	0	1	0	0	0	0	0	0
1	1	29	4	2	3.7143	0.3	1	0	0	0	0	0	0.3333
1	1	54	4	7	4.8571	0	1	0	0	0	0	0	0
1	2	33	3	3	3.1429	1	1	0	0	0	0	0	1
1	2	23	5	7	4.2857	0.3	1	0	0	0	0	0	0.3333
1	2	49	6	6	4	1	1	0	0	0	0	0	1
1	2	40	3	6	4.1429	0	1	0	0	0	0	0	0
1	2	41	3	7	4.1429	0.3	1	0	0	0	0	0	0.3333
1	1	22	3	7	4	0.3	1	0	0	0	0	0	0.3333
1	2	50	4	5	4.7143	0	1	0	0	0	0	0	0
1	1	25	4	3	3.7143	0	1	0	0	0	0	0	0
1	2	47	3	7	4.4286	0.3	1	0	0	0	0	0	0.3333
1	1	27	4	6	2.7143	0	1	0	0	0	0	0	0
1	1	26	5	1	3.8571	1	1	0	0	0	0	0	1
1	1	21	2	1	3.2857	0.3	1	0	0	0	0	0	0.3333
1	2	50	3	5	3.4286	0	1	0	0	0	0	0	0
1	2	49	2	6	5	0	1	0	0	0	0	0	0
1	2	20	2	6	2.1429	0	1	0	0	0	0	0	0
1	1	29	6	7	3.7143	1	1	0	0	0	0	0	1
1	2	22	2	7	3.4286	0.6	1	0	0	0	0	0	0.6667
1	2	27	7	2	4.2857	0	1	0	0	0	0	0	0
1	2	30	7	7	3.5714	0.6	1	0	0	0	0	0	0.6667
1	2	39	3	6	3.5714	0.3	1	0	0	0	0	0	0.3333
1	2	22	3	6	4.1429	0.3	1	0	0	0	0	0	0.3333
1	2	51	6	7	4.7143	0	1	0	0	0	0	0	0
1	2	30	4	2	3.8571	0	1	0	0	0	0	0	0
1	1	56	3	7	4	0.6	1	0	0	0	0	0	0.6667
1	2	26	3	1	3.5714	0.6	1	0	0	0	0	0	0.6667
1	1	29	7	7	3.5714	1	1	0	0	0	0	0	1
1	2	31	5	6	3.5714	0	1	0	0	0	0	0	0
1	1	19	3	1	4.4286	0.3	1	0	0	0	0	0	0.3333
1	2	41	3	7	4.4286	0	1	0	0	0	0	0	0
1	1	23	5	7	3.7143	0.6	1	0	0	0	0	0	0.6667
1	1	46	3	7	3.8571	0.3	1	0	0	0	0	0	0.3333
1	1	33	4	5	3.8571	0	1	0	0	0	0	0	0
1	2	30	5	7	4.1429	0	1	0	0	0	0	0	0
1	1	28	4	5	2.7143	1	1	0	0	0	0	0	1
1	1	26	5	1	3.1429	0	1	0	0	0	0	0	0
1	2	30	3	6	4.5714	0	1	0	0	0	0	0	0
1	2	44	2	7	5	0	1	0	0	0	0	0	0
1	1	37	7	7	3.8571	0.3	1	0	0	0	0	0	0.3333
1	2	21	2	6	4.4286	0.3	1	0	0	0	0	0	0.3333
1	2	83	2	7	3.8571	0.3	1	0	0	0	0	0	0.3333
1	1	33	7	5	3.7143	0.6	1	0	0	0	0	0	0.6667
1	1	23	5	7	3.8571	0	1	0	0	0	0	0	0
1	2	33	5	7	3.8571	0	1	0	0	0	0	0	0
1	1	45	5	7	3.2857	0	1	0	0	0	0	0	0
1	1	21	3	5	3.8571	0.3	1	0	0	0	0	0	0.3333
1	1	24	3	7	2.5714	0.3	1	0	0	0	0	0	0.3333
1	2	22	5	5	3	0.3	1	0	0	0	0	0	0.3333
1	1	33	5	1	2.1429	1	1	0	0	0	0	0	1
1	1	23	5	7	3.8571	1	1	0	0	0	0	0	1
1	2	55	4	7	3.8571	0	1	0	0	0	0	0	0
1	2	23	5	7	4	0.3	1	0	0	0	0	0	0.3333
1	1	35	5	6	3.5714	0.6	1	0	0	0	0	0	0.6667
1	1	43	5	6	3.2857	0.6	1	0	0	0	0	0	0.6667
1	2	28	5	1	1.5714	0.6	1	0	0	0	0	0	0.6667
1	1	27	3	7	4.2857	1	1	0	0	0	0	0	1
1	1	32	4	4	4	0	1	0	0	0	0	0	0
1	1	49	7	5	3.8571	0	1	0	0	0	0	0	0
1	2	30	5	2	3.8571	1	1	0	0	0	0	0	1
1	1	26	3	7	3.5714	0	1	0	0	0	0	0	0
1	2	47	3	4	5	0.6	1	0	0	0	0	0	0.6667
1	1	65	5	7	3.7143	0	1	0	0	0	0	0	0
1	2	37	5	7	4.7143	0.6	1	0	0	0	0	0	0.6667
1	1	31	5	7	3.5714	0.6	1	0	0	0	0	0	0.6667
1	2	52	3	7	5	0.6	1	0	0	0	0	0	0.6667
1	2	28	5	3	4.1429	0.3	1	0	0	0	0	0	0.3333
1	2	32	4	7	3.1429	1	1	0	0	0	0	0	1
1	1	45	3	6	4.4286	0	1	0	0	0	0	0	0
1	2	21	3	3	4.7143	0.3	1	0	0	0	0	0	0.3333
1	2	24	3	4	3.7143	0.6	1	0	0	0	0	0	0.6667
1	2	44	7	7	4.2857	0	1	0	0	0	0	0	0
1	2	21	3	1	3	0.3	1	0	0	0	0	0	0.3333
1	1	19	3	7	2.8571	0.3	1	0	0	0	0	0	0.3333
1	2	23	6	6	4.1429	1	1	0	0	0	0	0	1
1	2	31	3	1	4.5714	0	1	0	0	0	0	0	0
1	2	35	2	7	4	0	1	0	0	0	0	0	0
1	2	26	3	7	4.8571	1	1	0	0	0	0	0	1
1	1	45	7	5	3.5714	1	1	0	0	0	0	0	1
1	2	24	5	5	3.4286	0.3	1	0	0	0	0	0	0.3333
1	2	35	7	7	5	0.3	1	0	0	0	0	0	0.3333
1	2	32	3	7	4.1429	0	1	0	0	0	0	0	0
1	2	38	2	1	4.8571	0	1	0	0	0	0	0	0
1	2	48	2	7	4.4286	0.6	1	0	0	0	0	0	0.6667
1	1	54	7	6	3.4286	1	1	0	0	0	0	0	1
1	2	60	3	7	3.7143	0.6	1	0	0	0	0	0	0.6667
1	1	30	4	7	4.7143	0	1	0	0	0	0	0	0
1	2	32	4	2	4	1	1	0	0	0	0	0	1
1	2	39	3	4	3.4286	0	1	0	0	0	0	0	0
1	2	50	5	7	5	0	1	0	0	0	0	0	0
1	1	18	1	7	4	0.6	1	0	0	0	0	0	0.6667
1	2	22	5	1	4	0.6	1	0	0	0	0	0	0.6667
1	2	18	2	1	3.4286	1	1	0	0	0	0	0	1
1	1	26	5	7	3.7143	0.6	1	0	0	0	0	0	0.6667
1	1	24	2	5	3.5714	0.3	1	0	0	0	0	0	0.3333
1	1	22	3	2	1.8571	0.6	1	0	0	0	0	0	0.6667
1	2	33	5	4	3.1429	0	1	0	0	0	0	0	0
1	1	26	2	1	3.7143	0.3	1	0	0	0	0	0	0.3333
1	2	28	3	1	4.7143	0	1	0	0	0	0	0	0
1	2	36	4	7	5	0	1	0	0	0	0	0	0
1	1	36	5	7	2.7143	0.6	1	0	0	0	0	0	0.6667
1	1	33	2	3	3.7143	0	1	0	0	0	0	0	0
1	2	27	5	7	3.7143	0.6	1	0	0	0	0	0	0.6667
1	2	37	3	4	4.8571	0	1	0	0	0	0	0	0
1	2	36	5	4	3.4286	0	1	0	0	0	0	0	0
1	2	29	5	7	4.1429	0.6	1	0	0	0	0	0	0.6667
1	2	51	3	7	4.7143	0	1	0	0	0	0	0	0
1	1	23	5	1	2.2857	1	1	0	0	0	0	0	1
1	2	28	3	5	3.5714	0	1	0	0	0	0	0	0
1	2	28	3	7	2.7143	0.6	1	0	0	0	0	0	0.6667
1	1	47	6	7	3.7143	0	1	0	0	0	0	0	0
1	2	20	3	6	3.8571	0	1	0	0	0	0	0	0
1	2	60	3	7	4	0.3	1	0	0	0	0	0	0.3333
1	1	24	6	7	3.1429	0.3	1	0	0	0	0	0	0.3333
1	2	26	3	1	2.4286	1	1	0	0	0	0	0	1
1	2	33	5	5	2.2857	0.6	1	0	0	0	0	0	0.6667
1	2	33	7	4	5	0.6	1	0	0	0	0	0	0.6667
1	1	14	1	7	3	1	1	0	0	0	0	0	1
1	1	52	5	1	1.1429	1	1	0	0	0	0	0	1
1	1	25	5	1	3	1	1	0	0	0	0	0	1
1	2	22	5	7	2.5714	0	1	0	0	0	0	0	0
1	1	41	6	5	3.4286	1	1	0	0	0	0	0	1
1	1	51	2	7	4.7143	0.3	1	0	0	0	0	0	0.3333
1	1	28	6	4	3	1	1	0	0	0	0	0	1
1	2	35	5	7	4.4286	1	1	0	0	0	0	0	1
1	2	47	5	7	4	1	1	0	0	0	0	0	1
1	2	40	2	7	5	0.3	1	0	0	0	0	0	0.3333
1	2	30	5	7	3.4286	1	1	0	0	0	0	0	1
1	1	31	3	1	3.4286	1	1	0	0	0	0	0	1
1	2	27	7	7	4.5714	0	1	0	0	0	0	0	0
1	2	56	8	7	4.7143	1	1	0	0	0	0	0	1
1	2	26	5	7	3.8571	0	1	0	0	0	0	0	0
1	2	20	3	3	3.7143	0.6	1	0	0	0	0	0	0.6667
1	2	57	6	7	4.8571	0.3	1	0	0	0	0	0	0.3333
1	2	22	5	1	3.4286	0	1	0	0	0	0	0	0
1	2	18	1	7	4.1429	0.3	1	0	0	0	0	0	0.3333
1	1	30	3	2	3	0.3	1	0	0	0	0	0	0.3333
1	2	20	3	3	4.4286	0.6	1	0	0	0	0	0	0.6667
1	1	28	3	1	2.5714	0.3	1	0	0	0	0	0	0.3333
1	1	22	5	7	3.1429	0.3	1	0	0	0	0	0	0.3333
1	1	42	4	6	4	1	1	0	0	0	0	0	1
1	2	28	5	7	4.1429	0	1	0	0	0	0	0	0
1	2	29	3	7	5	1	1	0	0	0	0	0	1
1	1	45	6	7	3.8571	1	1	0	0	0	0	0	1
1	1	73	7	1	5	1	1	0	0	0	0	0	1
1	2	48	3	7	4	0	1	0	0	0	0	0	0
1	2	24	6	5	4.2857	1	1	0	0	0	0	0	1
1	1	49	3	7	4.1429	0.6	1	0	0	0	0	0	0.6667
1	1	28	5	1	1	1	1	0	0	0	0	0	1
1	2	28	3	5	4	0	1	0	0	0	0	0	0
1	1	25	5	1	3.4286	0	1	0	0	0	0	0	0
1	1	28	5	4	2.7143	1	1	0	0	0	0	0	1
1	2	19	3	7	3.8571	1	1	0	0	0	0	0	1
1	2	37	3	6	4.2857	0	1	0	0	0	0	0	0
1	2	43	2	6	4.7143	1	1	0	0	0	0	0	1
1	2	50	5	5	1.4286	1	1	0	0	0	0	0	1
1	2	64	7	5	3.5714	0.3	1	0	0	0	0	0	0.3333
1	1	30	3	6	2.8571	0.6	1	0	0	0	0	0	0.6667
1	1	60	3	7	4.1429	0	1	0	0	0	0	0	0
1	1	54	5	1	1.5714	0.6	1	0	0	0	0	0	0.6667
1	2	27	3	1	4.7143	0	1	0	0	0	0	0	0
1	1	46	5	7	4.1429	0	1	0	0	0	0	0	0
1	1	21	2	4	2.4286	0.3	1	0	0	0	0	0	0.3333
1	1	40	5	5	4	0.6	1	0	0	0	0	0	0.6667
1	1	38	5	5	3.4286	0.6	1	0	0	0	0	0	0.6667
1	1	23	2	7	4.5714	0.3	1	0	0	0	0	0	0.3333
1	1	35	3	1	3	0.6	1	0	0	0	0	0	0.6667
1	2	35	5	1	3.8571	0	1	0	0	0	0	0	0
1	2	50	7	7	4.4286	0.6	1	0	0	0	0	0	0.6667
1	1	18	3	4	3.8571	0.3	1	0	0	0	0	0	0.3333
1	2	60	7	6	3.5714	0	1	0	0	0	0	0	0
1	2	29	2	5	4.1429	1	1	0	0	0	0	0	1
1	2	51	5	7	4	1	1	0	0	0	0	0	1
1	2	52	5	1	5	1	1	0	0	0	0	0	1
1	2	25	5	1	4.1429	0.6	1	0	0	0	0	0	0.6667
1	2	50	5	1	2.7143	1	1	0	0	0	0	0	1
1	2	28	3	7	4.1429	0.6	1	0	0	0	0	0	0.6667
1	1	28	4	1	4.1429	0.6	1	0	0	0	0	0	0.6667
1	2	48	4	6	3	1	1	0	0	0	0	0	1
1	1	30	7	1	3.1429	1	1	0	0	0	0	0	1
1	1	18	1	7	3.5714	0.3	1	0	0	0	0	0	0.3333
1	2	41	5	7	4.7143	1	1	0	0	0	0	0	1
1	2	60	5	1	4.1429	1	1	0	0	0	0	0	1
1	2	33	2	7	4	0	1	0	0	0	0	0	0
1	2	27	2	6	4.4286	0	1	0	0	0	0	0	0
1	2	44	7	7	3.4286	0.3	1	0	0	0	0	0	0.3333
1	1	36	6	7	3.1429	1	1	0	0	0	0	0	1
1	2	44	5	7	4.1429	1	1	0	0	0	0	0	1
1	2	30	5	7	4.7143	0.3	1	0	0	0	0	0	0.3333
1	2	56	7	7	4.8571	1	1	0	0	0	0	0	1
1	2	30	5	6	4.2857	0.3	1	0	0	0	0	0	0.3333
1	2	65	8	2	4.2857	1	1	0	0	0	0	0	1
1	2	37	4	7	3.4286	1	1	0	0	0	0	0	1
1	2	63	5	6	3.5714	1	1	0	0	0	0	0	1
1	1	27	2	2	2.2857	0	1	0	0	0	0	0	0
1	1	50	7	1	4.1429	1	1	0	0	0	0	0	1
1	1	32	4	6	4.5714	0	1	0	0	0	0	0	0
1	1	27	3	6	4.7143	1	1	0	0	0	0	0	1
1	2	25	5	7	4.5714	1	1	0	0	0	0	0	1
1	2	62	7	6	5	1	1	0	0	0	0	0	1
1	1	26	5	6	3.7143	1	1	0	0	0	0	0	1
1	2	53	3	7	4	0.3	1	0	0	0	0	0	0.3333
1	2	22	5	1	4	1	1	0	0	0	0	0	1
1	1	26	5	1	2.5714	1	1	0	0	0	0	0	1
2	1	29	3	1	3.85714	1	0	1	0	0	0	0	1
2	1	30	5	1	4.42857	0	0	1	0	0	0	0	0
2	2	30	5	1	4	0.6	0	1	0	0	0	0	0.666667
2	2	45	2	3	3.42857	0	0	1	0	0	0	0	0
2	2	29	3	6	3.71429	0.3	0	1	0	0	0	0	0.333333
2	2	21	3	7	3.71429	0	0	1	0	0	0	0	0
2	1	23	4	7	3.85714	0.3	0	1	0	0	0	0	0.333333
2	2	57	6	7	4.57143	0.3	0	1	0	0	0	0	0.333333
2	2	54	7	7	4.14286	0.6	0	1	0	0	0	0	0.666667
2	2	33	5	7	4	0	0	1	0	0	0	0	0
2	2	37	3	1	4.28571	0.3	0	1	0	0	0	0	0.333333
2	2	23	7	2	3.14286	1	0	1	0	0	0	0	1
2	2	30	2	2	4.14286	0.3	0	1	0	0	0	0	0.333333
2	2	29	5	7	4.85714	0.6	0	1	0	0	0	0	0.666667
2	1	21	3	7	3.57143	0.6	0	1	0	0	0	0	0.666667
2	1	49	5	7	4.28571	0.3	0	1	0	0	0	0	0.333333
2	1	34	2	6	3.42857	0.6	0	1	0	0	0	0	0.666667
2	2	27	5	1	3.85714	1	0	1	0	0	0	0	1
2	2	30	7	6	4.14286	0	0	1	0	0	0	0	0
2	2	21	3	4	4.71429	0	0	1	0	0	0	0	0
2	2	45	5	6	4	0.6	0	1	0	0	0	0	0.666667
2	2	24	5	1	4.85714	0.6	0	1	0	0	0	0	0.666667
2	2	28	5	7	4.28571	0	0	1	0	0	0	0	0
2	2	25	4	2	4	0	0	1	0	0	0	0	0
2	1	23	4	2	4.85714	0.6	0	1	0	0	0	0	0.666667
2	1	36	4	4	4	1	0	1	0	0	0	0	1
2	2	19	3	1	1.57143	1	0	1	0	0	0	0	1
2	1	53	2	7	4.14286	0	0	1	0	0	0	0	0
2	1	34	3	6	4	1	0	1	0	0	0	0	1
2	2	30	3	7	4.57143	0	0	1	0	0	0	0	0
2	2	53	7	5	4.42857	0.6	0	1	0	0	0	0	0.666667
2	1	36	3	7	4	0	0	1	0	0	0	0	0
2	2	60	5	7	4.71429	0	0	1	0	0	0	0	0
2	1	24	4	2	3.14286	0	0	1	0	0	0	0	0
2	1	47	3	1	3.57143	0.3	0	1	0	0	0	0	0.333333
2	2	23	5	3	4.42857	0	0	1	0	0	0	0	0
2	2	27	6	6	4	0	0	1	0	0	0	0	0
2	2	46	6	5	3.85714	0.6	0	1	0	0	0	0	0.666667
2	2	39	3	1	3.42857	0.6	0	1	0	0	0	0	0.666667
2	1	33	1	7	5	0	0	1	0	0	0	0	0
2	1	26	5	7	4	1	0	1	0	0	0	0	1
2	1	26	5	1	3.28571	0.6	0	1	0	0	0	0	0.666667
2	2	54	4	7	4.42857	0.6	0	1	0	0	0	0	0.666667
2	2	31	2	1	4	0	0	1	0	0	0	0	0
2	2	56	5	7	4.14286	0	0	1	0	0	0	0	0
2	2	29	7	7	4.57143	0.6	0	1	0	0	0	0	0.666667
2	1	54	5	1	2.42857	0.6	0	1	0	0	0	0	0.666667
2	2	31	5	7	5	0	0	1	0	0	0	0	0
2	2	21	3	7	3.85714	0	0	1	0	0	0	0	0
2	1	45	3	7	4	0.3	0	1	0	0	0	0	0.333333
2	1	22	3	7	2.14286	0	0	1	0	0	0	0	0
2	1	22	4	6	4.28571	0.3	0	1	0	0	0	0	0.333333
2	1	41	3	7	3.42857	0.6	0	1	0	0	0	0	0.666667
2	2	28	5	2	4.14286	0	0	1	0	0	0	0	0
2	1	20	2	5	4.42857	1	0	1	0	0	0	0	1
2	1	35	3	1	3	1	0	1	0	0	0	0	1
2	2	34	5	7	3.14286	0.6	0	1	0	0	0	0	0.666667
2	2	50	5	1	4.14286	0	0	1	0	0	0	0	0
2	1	43	3	6	3.85714	1	0	1	0	0	0	0	1
2	1	37	7	4	3.14286	0.6	0	1	0	0	0	0	0.666667
2	1	31	4	1	3.42857	0.6	0	1	0	0	0	0	0.666667
2	2	21	2	7	4	0.6	0	1	0	0	0	0	0.666667
2	2	29	5	5	3.71429	1	0	1	0	0	0	0	1
2	1	29	3	2	2.57143	0	0	1	0	0	0	0	0
2	2	43	5	7	4.42857	0	0	1	0	0	0	0	0
2	2	26	3	1	2	1	0	1	0	0	0	0	1
2	2	30	3	7	5	0.3	0	1	0	0	0	0	0.333333
2	1	21	5	1	2.42857	1	0	1	0	0	0	0	1
2	1	38	6	6	3.28571	0	0	1	0	0	0	0	0
2	1	21	2	7	4.14286	1	0	1	0	0	0	0	1
2	2	53	3	7	3.57143	0	0	1	0	0	0	0	0
2	1	45	3	7	3.71429	0	0	1	0	0	0	0	0
2	1	53	5	1	4	1	0	1	0	0	0	0	1
2	1	29	5	1	3.71429	0	0	1	0	0	0	0	0
2	2	59	5	7	4	0.6	0	1	0	0	0	0	0.666667
2	1	20	2	2	3.42857	0.3	0	1	0	0	0	0	0.333333
2	2	65	8	2	3.85714	1	0	1	0	0	0	0	1
2	2	29	3	7	4.28571	1	0	1	0	0	0	0	1
2	2	25	3	7	4.42857	0	0	1	0	0	0	0	0
2	1	49	3	7	4.85714	0	0	1	0	0	0	0	0
2	2	22	5	7	3.85714	1	0	1	0	0	0	0	1
2	2	20	4	6	4	0.3	0	1	0	0	0	0	0.333333
2	2	55	7	7	4	1	0	1	0	0	0	0	1
2	1	45	3	6	4.42857	0	0	1	0	0	0	0	0
2	2	45	3	7	4	0	0	1	0	0	0	0	0
2	2	32	3	4	3.57143	0	0	1	0	0	0	0	0
2	2	27	5	7	4	0	0	1	0	0	0	0	0
2	2	57	5	7	4	0	0	1	0	0	0	0	0
2	1	35	3	6	4.14286	1	0	1	0	0	0	0	1
2	1	63	5	7	3.28571	0	0	1	0	0	0	0	0
2	1	30	2	7	4.71429	1	0	1	0	0	0	0	1
2	2	33	5	7	4	0	0	1	0	0	0	0	0
2	1	28	5	3	2.85714	1	0	1	0	0	0	0	1
2	2	50	6	7	4.14286	0	0	1	0	0	0	0	0
2	1	28	3	1	1.57143	1	0	1	0	0	0	0	1
2	1	25	1	6	4.42857	0	0	1	0	0	0	0	0
2	1	61	6	6	3.85714	0.3	0	1	0	0	0	0	0.333333
2	1	26	3	7	4.42857	0	0	1	0	0	0	0	0
2	1	30	3	2	2.85714	0.3	0	1	0	0	0	0	0.333333
2	2	36	2	7	5	0	0	1	0	0	0	0	0
2	2	21	4	7	3.42857	0	0	1	0	0	0	0	0
2	2	43	7	5	4.85714	0.3	0	1	0	0	0	0	0.333333
2	1	46	3	7	4	0.3	0	1	0	0	0	0	0.333333
2	1	33	5	1	1	1	0	1	0	0	0	0	1
2	1	33	5	7	4.14286	0.3	0	1	0	0	0	0	0.333333
2	1	49	3	6	4	0	0	1	0	0	0	0	0
2	1	27	5	7	3.28571	0	0	1	0	0	0	0	0
2	2	32	3	1	4.71429	1	0	1	0	0	0	0	1
2	1	26	5	3	3.14286	0.3	0	1	0	0	0	0	0.333333
2	1	27	5	2	2.71429	0.3	0	1	0	0	0	0	0.333333
2	1	26	5	7	3.28571	0	0	1	0	0	0	0	0
2	2	36	3	4	4.85714	0	0	1	0	0	0	0	0
2	1	26	5	1	2.57143	0	0	1	0	0	0	0	0
2	2	26	7	7	3.57143	0	0	1	0	0	0	0	0
2	2	15	1	7	4.42857	0	0	1	0	0	0	0	0
2	2	20	3	6	4.42857	0	0	1	0	0	0	0	0
2	1	47	5	7	3.85714	0.6	0	1	0	0	0	0	0.666667
2	2	27	3	7	4.28571	0	0	1	0	0	0	0	0
2	2	58	3	1	4.28571	0	0	1	0	0	0	0	0
2	1	47	3	6	3.57143	0	0	1	0	0	0	0	0
2	1	28	4	4	3.57143	0	0	1	0	0	0	0	0
2	2	21	6	7	5	0.3	0	1	0	0	0	0	0.333333
2	2	43	6	6	5	0	0	1	0	0	0	0	0
2	2	39	6	6	3.85714	0	0	1	0	0	0	0	0
2	2	26	5	7	4.42857	0	0	1	0	0	0	0	0
2	1	19	3	7	3	1	0	1	0	0	0	0	1
2	1	20	3	5	3.71429	1	0	1	0	0	0	0	1
2	2	26	3	2	2.14286	1	0	1	0	0	0	0	1
2	2	41	3	7	4	0	0	1	0	0	0	0	0
2	1	42	4	6	3.85714	1	0	1	0	0	0	0	1
2	1	56	3	7	4.14286	0.6	0	1	0	0	0	0	0.666667
2	2	37	5	6	3.85714	0	0	1	0	0	0	0	0
2	1	32	5	7	4.14286	0.3	0	1	0	0	0	0	0.333333
2	1	47	5	1	3	0.3	0	1	0	0	0	0	0.333333
2	2	52	2	6	3.71429	1	0	1	0	0	0	0	1
2	2	36	5	7	4.85714	1	0	1	0	0	0	0	1
2	1	52	3	1	4.71429	0	0	1	0	0	0	0	0
2	2	33	5	7	4.71429	0	0	1	0	0	0	0	0
2	2	53	4	7	2.57143	0.6	0	1	0	0	0	0	0.666667
2	1	26	3	2	3.42857	0	0	1	0	0	0	0	0
2	1	53	8	6	3.71429	1	0	1	0	0	0	0	1
2	2	36	5	7	3	0.3	0	1	0	0	0	0	0.333333
2	2	20	3	4	2.71429	0.3	0	1	0	0	0	0	0.333333
2	1	24	5	1	2.57143	1	0	1	0	0	0	0	1
2	1	32	5	2	3.71429	0.6	0	1	0	0	0	0	0.666667
2	2	27	5	7	4.42857	0	0	1	0	0	0	0	0
2	2	28	3	1	4.14286	0	0	1	0	0	0	0	0
2	2	33	3	7	4.42857	0	0	1	0	0	0	0	0
2	2	31	5	7	5	0	0	1	0	0	0	0	0
2	2	48	2	7	3.85714	0	0	1	0	0	0	0	0
2	2	51	5	4	4.28571	0	0	1	0	0	0	0	0
2	1	33	5	4	4.71429	1	0	1	0	0	0	0	1
2	1	25	3	1	3.71429	0.6	0	1	0	0	0	0	0.666667
2	1	26	1	7	4.42857	0	0	1	0	0	0	0	0
2	1	50	3	5	4	1	0	1	0	0	0	0	1
2	2	22	3	7	4.57143	0	0	1	0	0	0	0	0
2	1	52	8	7	4.28571	0.3	0	1	0	0	0	0	0.333333
2	2	25	3	5	3.71429	0	0	1	0	0	0	0	0
2	2	34	7	1	3	0.6	0	1	0	0	0	0	0.666667
2	2	45	6	4	3.71429	1	0	1	0	0	0	0	1
2	2	35	7	5	4	0.6	0	1	0	0	0	0	0.666667
2	1	25	2	6	3.14286	0.3	0	1	0	0	0	0	0.333333
2	2	26	5	7	3.57143	0.6	0	1	0	0	0	0	0.666667
2	2	59	3	7	4.85714	1	0	1	0	0	0	0	1
2	2	41	5	7	5	0	0	1	0	0	0	0	0
2	2	42	5	2	4.42857	1	0	1	0	0	0	0	1
2	2	68	5	7	3.85714	0	0	1	0	0	0	0	0
2	2	33	3	7	4.71429	0	0	1	0	0	0	0	0
2	1	46	4	6	4.14286	0.6	0	1	0	0	0	0	0.666667
2	2	28	5	1	1.85714	0.6	0	1	0	0	0	0	0.666667
2	2	25	3	7	4	0.3	0	1	0	0	0	0	0.333333
2	2	22	4	1	4.71429	0.6	0	1	0	0	0	0	0.666667
2	2	25	5	4	3.42857	0.3	0	1	0	0	0	0	0.333333
2	1	26	5	4	3.28571	0.3	0	1	0	0	0	0	0.333333
2	2	32	7	7	5	0.6	0	1	0	0	0	0	0.666667
2	1	74	3	1	3	0	0	1	0	0	0	0	0
2	1	33	5	6	4	1	0	1	0	0	0	0	1
2	1	23	4	6	3.42857	0	0	1	0	0	0	0	0
2	2	23	4	7	3.85714	0	0	1	0	0	0	0	0
2	2	27	5	7	4.71429	0	0	1	0	0	0	0	0
2	1	35	5	7	5	0.6	0	1	0	0	0	0	0.666667
2	1	34	5	5	4.57143	0.3	0	1	0	0	0	0	0.333333
2	2	40	4	7	3.57143	0.6	0	1	0	0	0	0	0.666667
2	2	33	2	4	4.85714	0.3	0	1	0	0	0	0	0.333333
2	2	25	2	7	3.85714	0.6	0	1	0	0	0	0	0.666667
2	2	19	2	7	4.85714	0	0	1	0	0	0	0	0
2	1	32	7	7	4	0	0	1	0	0	0	0	0
2	1	41	6	2	3.42857	1	0	1	0	0	0	0	1
2	1	27	3	7	3.57143	1	0	1	0	0	0	0	1
2	2	59	2	6	4.28571	0	0	1	0	0	0	0	0
2	2	22	3	3	2.71429	0.3	0	1	0	0	0	0	0.333333
2	2	26	5	7	4.28571	1	0	1	0	0	0	0	1
2	1	22	4	1	1.85714	1	0	1	0	0	0	0	1
2	1	34	5	7	3.42857	0	0	1	0	0	0	0	0
2	2	37	3	7	1.14286	0	0	1	0	0	0	0	0
2	2	39	2	7	4.42857	0	0	1	0	0	0	0	0
2	1	50	5	1	3	1	0	1	0	0	0	0	1
2	1	27	6	2	1	0	0	1	0	0	0	0	0
2	1	54	3	6	4.14286	1	0	1	0	0	0	0	1
2	1	22	2	2	4.14286	0	0	1	0	0	0	0	0
2	1	28	3	7	3	0	0	1	0	0	0	0	0
2	2	51	5	7	4.42857	0.3	0	1	0	0	0	0	0.333333
2	2	30	7	1	4	1	0	1	0	0	0	0	1
2	2	34	5	7	4.14286	0.6	0	1	0	0	0	0	0.666667
2	2	32	5	5	4.42857	0	0	1	0	0	0	0	0
2	2	32	3	4	4.14286	0	0	1	0	0	0	0	0
2	1	42	7	7	2	0.6	0	1	0	0	0	0	0.666667
2	1	30	5	6	3.85714	1	0	1	0	0	0	0	1
2	2	57	5	7	4.57143	0.3	0	1	0	0	0	0	0.333333
2	2	59	3	4	4	0.6	0	1	0	0	0	0	0.666667
2	2	46	7	2	3.71429	1	0	1	0	0	0	0	1
2	1	30	3	7	2.85714	0	0	1	0	0	0	0	0
2	2	33	5	7	4	0.3	0	1	0	0	0	0	0.333333
2	1	59	3	0	3.42857	0	0	1	0	0	0	0	0
2	2	54	2	7	4	0	0	1	0	0	0	0	0
2	1	27	2	7	3.57143	0	0	1	0	0	0	0	0
2	2	26	3	7	4	0	0	1	0	0	0	0	0
2	1	32	5	7	3.85714	0.3	0	1	0	0	0	0	0.333333
2	1	20	4	4	4.28571	0.3	0	1	0	0	0	0	0.333333
2	2	49	4	7	4.42857	0	0	1	0	0	0	0	0
2	2	28	5	1	3.71429	1	0	1	0	0	0	0	1
2	2	55	3	7	5	0.6	0	1	0	0	0	0	0.666667
2	1	24	5	7	1.85714	1	0	1	0	0	0	0	1
2	2	50	5	4	1.14286	1	0	1	0	0	0	0	1
2	2	25	4	6	3.71429	0	0	1	0	0	0	0	0
2	1	42	5	7	3.71429	0	0	1	0	0	0	0	0
2	2	20	3	7	3.71429	1	0	1	0	0	0	0	1
2	1	27	3	1	2.28571	0.6	0	1	0	0	0	0	0.666667
2	2	21	2	4	3.42857	1	0	1	0	0	0	0	1
2	2	26	4	7	3.57143	0	0	1	0	0	0	0	0
2	2	42	3	5	4.42857	0	0	1	0	0	0	0	0
2	2	38	7	1	2.71429	0.3	0	1	0	0	0	0	0.333333
2	1	24	5	1	5	0.3	0	1	0	0	0	0	0.333333
3	1	22	5	4	4.14286	1	0	0	1	0	0	0	1
3	2	32	7	7	4.42857	0.3	0	0	1	0	0	0	0.333
3	1	22	5	7	3.57143	1	0	0	1	0	0	0	1
3	1	33	3	6	4	0.3	0	0	1	0	0	0	0.333
3	1	36	3	7	4.57143	0.3	0	0	1	0	0	0	0.333
3	1	19	1	4	3.42857	0.3	0	0	1	0	0	0	0.333
3	2	29	7	7	5	0.3	0	0	1	0	0	0	0.333
3	2	27	7	6	4.42857	0.6	0	0	1	0	0	0	0.667
3	1	29	5	5	3.28571	0.6	0	0	1	0	0	0	0.667
3	1	30	6	5	3.42857	1	0	0	1	0	0	0	1
3	1	26	6	7	3.85714	0.6	0	0	1	0	0	0	0.667
3	2	33	5	5	2.28571	0	0	0	1	0	0	0	0
3	1	26	5	4	3	0	0	0	1	0	0	0	0
3	1	32	5	7	3.85714	1	0	0	1	0	0	0	1
3	1	21	6	7	4.71429	0	0	0	1	0	0	0	0
3	1	26	5	7	3	1	0	0	1	0	0	0	1
3	2	36	7	6	4	1	0	0	1	0	0	0	1
3	1	24	5	6	3.85714	0	0	0	1	0	0	0	0
3	2	37	7	5	3.14286	0	0	0	1	0	0	0	0
3	1	28	7	7	4	0.6	0	0	1	0	0	0	0.667
3	1	26	5	7	4.28571	0.6	0	0	1	0	0	0	0.667
3	1	43	5	1	3.85714	1	0	0	1	0	0	0	1
3	2	57	5	6	4.57143	1	0	0	1	0	0	0	1
3	1	28	7	5	2.57143	0	0	0	1	0	0	0	0
3	1	34	4	5	3.71429	0	0	0	1	0	0	0	0
3	2	29	1	3	4.28571	1	0	0	1	0	0	0	1
3	1	30	7	7	4.28571	0.6	0	0	1	0	0	0	0.667
3	1	33	7	6	4.42857	1	0	0	1	0	0	0	1
3	1	38	7	4	3.42857	0.6	0	0	1	0	0	0	0.667
3	1	39	6	7	5	1	0	0	1	0	0	0	1
3	1	29	3	6	3.28571	0	0	0	1	0	0	0	0
3	1	35	7	6	4.71429	1	0	0	1	0	0	0	1
3	1	27	2	4	3.28571	1	0	0	1	0	0	0	1
3	1	31	5	6	3.85714	0	0	0	1	0	0	0	0
3	2	20	3	6	4.57143	1	0	0	1	0	0	0	1
3	2	31	5	7	5	1	0	0	1	0	0	0	1
3	1	19	5	7	3.85714	0.3	0	0	1	0	0	0	0.333
3	2	26	5	6	3.71429	1	0	0	1	0	0	0	1
3	2	24	7	7	3.85714	0.3	0	0	1	0	0	0	0.333
3	1	42	5	7	4	1	0	0	1	0	0	0	1
3	1	68	7	7	5	0.3	0	0	1	0	0	0	0.333
3	2	30	5	7	5	0.6	0	0	1	0	0	0	0.667
3	2	30	7	7	3.14286	0	0	0	1	0	0	0	0
3	1	26	7	6	4.28571	0.6	0	0	1	0	0	0	0.667
3	1	49	5	7	4.85714	0	0	0	1	0	0	0	0
3	2	26	5	6	4.71429	0	0	0	1	0	0	0	0
3	1	30	5	6	3.57143	0	0	0	1	0	0	0	0
3	1	34	7	7	3.85714	1	0	0	1	0	0	0	1
3	1	31	7	7	3.28571	0	0	0	1	0	0	0	0
3	2	26	7	7	3.57143	0	0	0	1	0	0	0	0
3	1	33	7	7	3.85714	1	0	0	1	0	0	0	1
3	2	29	7	7	3.85714	1	0	0	1	0	0	0	1
3	2	41	5	7	3.57143	1	0	0	1	0	0	0	1
3	2	29	7	7	3.71429	0	0	0	1	0	0	0	0
3	1	28	7	2	2.14286	0.6	0	0	1	0	0	0	0.667
3	1	35	5	7	4.57143	0	0	0	1	0	0	0	0
3	2	26	4	1	3.85714	1	0	0	1	0	0	0	1
3	2	26	7	7	3.85714	0.3	0	0	1	0	0	0	0.333
3	2	25	5	7	3.71429	0	0	0	1	0	0	0	0
3	1	31	6	7	3.85714	1	0	0	1	0	0	0	1
3	1	21	2	4	3.42857	0.6	0	0	1	0	0	0	0.667
3	1	29	5	1	5	0.6	0	0	1	0	0	0	0.667
3	1	26	5	7	4.14286	0	0	0	1	0	0	0	0
3	1	23	7	7	4.71429	0.6	0	0	1	0	0	0	0.667
3	1	35	7	1	3.42857	1	0	0	1	0	0	0	1
3	2	44	5	2	2.57143	0.3	0	0	1	0	0	0	0.333
3	2	36	7	7	3.14286	0.3	0	0	1	0	0	0	0.333
3	1	65	7	6	3.14286	0	0	0	1	0	0	0	0
3	2	22	5	6	4.42857	0.3	0	0	1	0	0	0	0.333
3	2	24	5	6	3.85714	0.3	0	0	1	0	0	0	0.333
3	2	23	3	6	3.71429	1	0	0	1	0	0	0	1
3	1	30	2	7	4.42857	0.6	0	0	1	0	0	0	0.667
3	1	34	7	7	3.28571	0.3	0	0	1	0	0	0	0.333
3	1	23	5	7	3.71429	0.3	0	0	1	0	0	0	0.333
3	1	27	5	4	4	0.3	0	0	1	0	0	0	0.333
3	2	51	3	4	3.71429	1	0	0	1	0	0	0	1
3	1	60	3	1	4.14286	0.6	0	0	1	0	0	0	0.667
3	1	26	5	5	3.42857	1	0	0	1	0	0	0	1
3	1	38	5	7	4.57143	0.3	0	0	1	0	0	0	0.333
3	2	33	7	7	3.57143	1	0	0	1	0	0	0	1
3	1	36	7	7	3.14286	0	0	0	1	0	0	0	0
3	2	62	5	7	3.57143	0	0	0	1	0	0	0	0
3	1	67	5	5	3.71429	0	0	0	1	0	0	0	0
3	1	30	5	7	4	0.6	0	0	1	0	0	0	0.667
3	1	24	7	5	3	0.6	0	0	1	0	0	0	0.667
3	2	32	7	6	3.42857	0.3	0	0	1	0	0	0	0.333
3	1	35	3	7	4.71429	0	0	0	1	0	0	0	0
3	2	57	2	7	3	0	0	0	1	0	0	0	0
3	1	22	5	7	3.57143	1	0	0	1	0	0	0	1
3	1	26	7	7	3.57143	0	0	0	1	0	0	0	0
3	1	24	5	3	3.14286	1	0	0	1	0	0	0	1
3	1	26	5	7	3.71429	0	0	0	1	0	0	0	0
3	1	61	5	7	4	0.3	0	0	1	0	0	0	0.333
3	1	28	5	6	4	1	0	0	1	0	0	0	1
3	1	29	5	7	3.14286	0.6	0	0	1	0	0	0	0.667
3	2	49	8	6	3.71429	1	0	0	1	0	0	0	1
3	1	24	3	7	4	0	0	0	1	0	0	0	0
3	2	22	5	6	3.14286	1	0	0	1	0	0	0	1
3	2	23	5	7	4	1	0	0	1	0	0	0	1
3	1	35	7	6	3.85714	0.6	0	0	1	0	0	0	0.667
3	1	25	3	6	4.14286	1	0	0	1	0	0	0	1
3	1	23	5	5	3.42857	1	0	0	1	0	0	0	1
3	1	33	5	7	4.42857	1	0	0	1	0	0	0	1
3	2	32	7	5	4	0.6	0	0	1	0	0	0	0.667
3	1	33	7	6	4	1	0	0	1	0	0	0	1
3	1	30	3	7	3.71429	1	0	0	1	0	0	0	1
3	2	36	7	6	4.28571	1	0	0	1	0	0	0	1
3	1	35	5	1	4.57143	0.6	0	0	1	0	0	0	0.667
3	2	24	7	7	3.57143	1	0	0	1	0	0	0	1
3	1	28	5	6	3.42857	1	0	0	1	0	0	0	1
3	2	28	5	7	4	0	0	0	1	0	0	0	0
3	1	23	5	4	2.85714	1	0	0	1	0	0	0	1
3	2	33	7	4	4	0.3	0	0	1	0	0	0	0.333
3	1	34	5	7	3.14286	1	0	0	1	0	0	0	1
3	1	36	5	5	4	1	0	0	1	0	0	0	1
3	2	37	5	7	5	1	0	0	1	0	0	0	1
3	2	22	5	7	4	0.3	0	0	1	0	0	0	0.333
3	1	38	7	6	3.57143	1	0	0	1	0	0	0	1
3	2	37	7	1	2.28571	1	0	0	1	0	0	0	1
3	2	27	5	3	4.85714	0	0	0	1	0	0	0	0
3	2	36	5	1	3.14286	0.6	0	0	1	0	0	0	0.667
3	1	22	5	6	4	1	0	0	1	0	0	0	1
3	1	27	3	7	4	0.6	0	0	1	0	0	0	0.667
3	1	26	3	5	3.57143	0	0	0	1	0	0	0	0
3	1	23	5	4	3.57143	0.6	0	0	1	0	0	0	0.667
3	1	47	3	7	4.71429	0	0	0	1	0	0	0	0
3	1	25	5	7	3.42857	1	0	0	1	0	0	0	1
3	2	32	7	6	3.71429	0	0	0	1	0	0	0	0
3	1	26	3	7	3.14286	0	0	0	1	0	0	0	0
3	2	34	3	7	4.57143	0	0	0	1	0	0	0	0
3	1	35	7	3	4	1	0	0	1	0	0	0	1
3	1	36	5	7	4.42857	1	0	0	1	0	0	0	1
3	1	28	7	6	3.85714	1	0	0	1	0	0	0	1
3	1	24	5	7	3.85714	0.3	0	0	1	0	0	0	0.333
3	1	32	5	7	4	0	0	0	1	0	0	0	0
3	1	31	5	7	3.57143	1	0	0	1	0	0	0	1
3	1	26	5	6	3.42857	0	0	0	1	0	0	0	0
3	2	45	5	7	4	0.6	0	0	1	0	0	0	0.667
3	1	35	7	7	3	0	0	0	1	0	0	0	0
3	1	31	7	7	3.85714	0	0	0	1	0	0	0	0
3	1	32	7	2	2.57143	1	0	0	1	0	0	0	1
3	1	39	7	4	3	1	0	0	1	0	0	0	1
3	1	27	5	1	3.57143	1	0	0	1	0	0	0	1
3	1	32	7	5	3.71429	1	0	0	1	0	0	0	1
3	1	57	5	7	3.71429	0.3	0	0	1	0	0	0	0.333
3	2	25	3	7	3.71429	0.3	0	0	1	0	0	0	0.333
3	1	29	3	4	3.71429	1	0	0	1	0	0	0	1
3	2	30	7	4	3	0	0	0	1	0	0	0	0
3	1	30	7	7	4.28571	0.3	0	0	1	0	0	0	0.333
3	1	24	7	7	4.57143	0	0	0	1	0	0	0	0
3	2	29	5	7	4.71429	1	0	0	1	0	0	0	1
3	2	26	5	7	4.42857	0	0	0	1	0	0	0	0
3	1	39	3	7	3.57143	1	0	0	1	0	0	0	1
3	2	57	7	7	4.42857	1	0	0	1	0	0	0	1
3	2	41	5	7	4.57143	0.6	0	0	1	0	0	0	0.667
3	1	32	7	7	3.71429	0.3	0	0	1	0	0	0	0.333
3	2	26	3	6	4.14286	0	0	0	1	0	0	0	0
3	1	31	7	7	3.57143	0	0	0	1	0	0	0	0
3	1	23	5	7	2.57143	1	0	0	1	0	0	0	1
4	1	21	2	6	3.42857	0	0	0	0	1	0	0	0
4	1	28	7	6	2.85714	1	0	0	0	1	0	0	1
4	2	20	5	6	4.71429	0.6	0	0	0	1	0	0	0.67
4	2	25	5	7	4.71429	1	0	0	0	1	0	0	1
4	1	27	5	7	3.71429	0.6	0	0	0	1	0	0	0.67
4	1	18	3	2	3.14286	0.6	0	0	0	1	0	0	0.67
4	1	26	7	7	3.85714	1	0	0	0	1	0	0	1
4	2	29	3	4	4	0	0	0	0	1	0	0	0
4	1	19	3	2	3.85714	1	0	0	0	1	0	0	1
4	2	27	7	7	4.14286	0	0	0	0	1	0	0	0
4	2	20	2	4	4.14286	0	0	0	0	1	0	0	0
4	2	23	6	7	2.71429	0.3	0	0	0	1	0	0	0.33
4	1	43	3	1	3.85714	1	0	0	0	1	0	0	1
4	1	29	5	2	3.71429	0	0	0	0	1	0	0	0
4	2	18	3	1	3	0.6	0	0	0	1	0	0	0.67
4	2	31	5	3	3	0	0	0	0	1	0	0	0
4	2	31	5	5	4.85714	0.3	0	0	0	1	0	0	0.33
4	1	28	3	6	3.42857	0.3	0	0	0	1	0	0	0.33
4	1	42	5	7	4.42857	0.3	0	0	0	1	0	0	0.33
4	2	31	3	6	4.85714	1	0	0	0	1	0	0	1
4	1	28	7	6	3.14286	1	0	0	0	1	0	0	1
4	2	40	7	7	3.85714	1	0	0	0	1	0	0	1
4	2	51	3	7	5	0.6	0	0	0	1	0	0	0.67
4	2	22	7	7	3.42857	0	0	0	0	1	0	0	0
4	1	37	5	5	4.28571	0.6	0	0	0	1	0	0	0.67
4	2	27	3	1	4.14286	0	0	0	0	1	0	0	0
4	1	57	3	4	3.85714	0.6	0	0	0	1	0	0	0.67
4	2	21	3	6	4.57143	0	0	0	0	1	0	0	0
4	2	42	4	7	4.85714	1	0	0	0	1	0	0	1
4	1	29	3	4	3.57143	0	0	0	0	1	0	0	0
4	2	42	4	7	4.28571	0	0	0	0	1	0	0	0
4	2	32	5	5	3	0	0	0	0	1	0	0	0
4	2	28	5	7	4.28571	0	0	0	0	1	0	0	0
4	1	23	5	7	4.28571	0.6	0	0	0	1	0	0	0.67
4	1	22	3	5	2.71429	0.3	0	0	0	1	0	0	0.33
4	1	46	4	7	3.85714	1	0	0	0	1	0	0	1
4	2	24	3	7	5	0	0	0	0	1	0	0	0
4	1	24	6	7	3.14286	0.3	0	0	0	1	0	0	0.33
4	2	19	3	3	3.14286	1	0	0	0	1	0	0	1
4	2	31	4	7	4.71429	0.3	0	0	0	1	0	0	0.33
4	2	21	3	4	4	1	0	0	0	1	0	0	1
4	2	20	3	1	2.14286	0	0	0	0	1	0	0	0
4	1	29	5	7	4	1	0	0	0	1	0	0	1
4	1	18	5	1	3.14286	0	0	0	0	1	0	0	0
4	1	29	5	7	3.42857	0.6	0	0	0	1	0	0	0.67
4	2	30	3	7	4.57143	0	0	0	0	1	0	0	0
4	2	24	3	7	4.57143	0.3	0	0	0	1	0	0	0.33
4	1	31	7	1	3.71429	1	0	0	0	1	0	0	1
4	1	29	7	7	3.14286	0.6	0	0	0	1	0	0	0.67
4	1	28	5	4	1	1	0	0	0	1	0	0	1
4	1	25	3	1	3.85714	0	0	0	0	1	0	0	0
4	2	31	4	6	3.85714	0.3	0	0	0	1	0	0	0.33
4	1	24	7	6	3.71429	0.6	0	0	0	1	0	0	0.67
4	2	18	2	1	3.14286	1	0	0	0	1	0	0	1
4	1	27	5	7	3.57143	0.6	0	0	0	1	0	0	0.67
4	1	22	3	6	4.28571	0	0	0	0	1	0	0	0
4	2	29	5	7	3	0	0	0	0	1	0	0	0
4	1	27	3	1	3.85714	1	0	0	0	1	0	0	1
4	2	41	3	7	3.57143	0.3	0	0	0	1	0	0	0.33
4	1	27	3	7	3.57143	0	0	0	0	1	0	0	0
4	1	61	7	4	3.57143	0	0	0	0	1	0	0	0
4	2	29	3	1	5	0.3	0	0	0	1	0	0	0.33
4	2	25	5	1	3.71429	0	0	0	0	1	0	0	0
4	1	24	2	6	4	0.3	0	0	0	1	0	0	0.33
4	1	19	3	7	3	0.6	0	0	0	1	0	0	0.67
4	1	27	5	6	4.28571	0.3	0	0	0	1	0	0	0.33
4	1	32	2	7	3.42857	0.6	0	0	0	1	0	0	0.67
4	2	43	7	6	3.85714	0.6	0	0	0	1	0	0	0.67
4	2	20	5	6	3.28571	0	0	0	0	1	0	0	0
4	1	31	3	7	4	0.6	0	0	0	1	0	0	0.67
4	1	32	7	7	1.85714	0.6	0	0	0	1	0	0	0.67
4	2	54	7	2	5	0.3	0	0	0	1	0	0	0.33
4	2	50	5	1	4.57143	0.6	0	0	0	1	0	0	0.67
4	2	33	3	7	5	0.3	0	0	0	1	0	0	0.33
4	1	22	3	1	2.14286	0.3	0	0	0	1	0	0	0.33
4	2	34	7	7	3.71429	0	0	0	0	1	0	0	0
4	2	19	3	7	4.57143	1	0	0	0	1	0	0	1
4	2	34	7	7	4.71429	0.6	0	0	0	1	0	0	0.67
4	2	21	5	6	3.85714	0	0	0	0	1	0	0	0
4	2	21	3	3	3.71429	0	0	0	0	1	0	0	0
4	2	34	7	7	5	0	0	0	0	1	0	0	0
4	2	31	7	7	5	0.6	0	0	0	1	0	0	0.67
4	1	20	2	4	3.28571	0.6	0	0	0	1	0	0	0.67
4	1	20	5	5	3.71429	1	0	0	0	1	0	0	1
4	2	36	3	1	4.28571	0.3	0	0	0	1	0	0	0.33
4	1	19	3	7	2.57143	0.3	0	0	0	1	0	0	0.33
4	1	34	8	6	3.57143	0.6	0	0	0	1	0	0	0.67
4	2	20	3	1	3.28571	0	0	0	0	1	0	0	0
4	1	29	5	6	3.57143	1	0	0	0	1	0	0	1
4	1	33	4	7	3.57143	0.6	0	0	0	1	0	0	0.67
4	1	18	3	7	3.57143	1	0	0	0	1	0	0	1
4	2	19	3	7	4.57143	0.6	0	0	0	1	0	0	0.67
4	1	51	4	5	3.57143	0.6	0	0	0	1	0	0	0.67
4	2	18	3	5	2	0.3	0	0	0	1	0	0	0.33
4	2	40	7	7	4.85714	0	0	0	0	1	0	0	0
4	1	30	3	1	3.28571	0.6	0	0	0	1	0	0	0.67
4	1	34	5	7	4.28571	0	0	0	0	1	0	0	0
4	1	59	5	7	3.71429	0	0	0	0	1	0	0	0
4	2	33	4	7	4	0	0	0	0	1	0	0	0
4	2	27	5	7	4.85714	0	0	0	0	1	0	0	0
4	2	55	2	7	4	0.3	0	0	0	1	0	0	0.33
4	2	18	2	7	4.71429	0	0	0	0	1	0	0	0
4	1	33	4	7	4	0.3	0	0	0	1	0	0	0.33
4	1	23	5	7	3.42857	1	0	0	0	1	0	0	1
4	1	21	3	5	4.14286	0.6	0	0	0	1	0	0	0.67
4	2	35	5	7	3.71429	0	0	0	0	1	0	0	0
4	2	31	3	7	4.14286	0	0	0	0	1	0	0	0
4	1	28	5	5	2.85714	0.3	0	0	0	1	0	0	0.33
4	1	21	5	6	3.14286	0.6	0	0	0	1	0	0	0.67
4	2	24	3	6	3.57143	0	0	0	0	1	0	0	0
4	2	25	5	4	3.85714	0.6	0	0	0	1	0	0	0.67
4	2	41	5	1	4.28571	0.3	0	0	0	1	0	0	0.33
4	2	23	3	7	4.14286	0	0	0	0	1	0	0	0
4	2	27	3	7	4.42857	0.3	0	0	0	1	0	0	0.33
4	1	28	5	1	3.57143	1	0	0	0	1	0	0	1
4	1	45	7	7	3.42857	0	0	0	0	1	0	0	0
4	1	24	3	7	2.85714	0	0	0	0	1	0	0	0
4	2	32	5	6	3.42857	0.3	0	0	0	1	0	0	0.33
4	2	39	7	7	4.71429	0.6	0	0	0	1	0	0	0.67
4	2	25	2	7	4.28571	1	0	0	0	1	0	0	1
4	1	18	2	1	4.57143	1	0	0	0	1	0	0	1
4	1	25	2	1	2.85714	1	0	0	0	1	0	0	1
4	1	25	5	1	3.28571	1	0	0	0	1	0	0	1
4	2	25	5	7	4.57143	0.3	0	0	0	1	0	0	0.33
4	1	18	2	3	2.28571	0.6	0	0	0	1	0	0	0.67
4	2	27	2	1	4	0	0	0	0	1	0	0	0
4	2	52	3	7	5	0	0	0	0	1	0	0	0
4	2	44	5	7	5	0	0	0	0	1	0	0	0
4	2	56	4	7	5	0	0	0	0	1	0	0	0
4	1	29	7	6	4	1	0	0	0	1	0	0	1
4	2	29	3	4	5	1	0	0	0	1	0	0	1
4	1	21	3	7	3.71429	1	0	0	0	1	0	0	1
4	2	27	8	1	3.42857	0.6	0	0	0	1	0	0	0.67
4	2	37	5	7	3.85714	0	0	0	0	1	0	0	0
4	2	47	3	7	4	0	0	0	0	1	0	0	0
4	2	32	5	7	4.85714	1	0	0	0	1	0	0	1
4	1	26	5	1	2.28571	1	0	0	0	1	0	0	1
4	1	28	5	7	2.85714	0.3	0	0	0	1	0	0	0.33
4	2	20	5	6	4.28571	1	0	0	0	1	0	0	1
4	2	26	5	7	4.14286	0.3	0	0	0	1	0	0	0.33
4	1	20	3	2	3.85714	0.6	0	0	0	1	0	0	0.67
4	1	19	1	6	3.85714	0	0	0	0	1	0	0	0
4	1	28	3	6	2.85714	0.3	0	0	0	1	0	0	0.33
4	1	40	5	6	4.28571	0.3	0	0	0	1	0	0	0.33
4	1	28	5	1	3.71429	0.6	0	0	0	1	0	0	0.67
4	2	26	5	1	2.14286	0.6	0	0	0	1	0	0	0.67
4	2	34	5	7	3	0	0	0	0	1	0	0	0
4	1	21	5	1	3.71429	1	0	0	0	1	0	0	1
4	1	46	3	7	5	0.3	0	0	0	1	0	0	0.33
4	2	40	5	7	4	0.6	0	0	0	1	0	0	0.67
4	2	22	5	1	4.71429	1	0	0	0	1	0	0	1
4	2	26	7	7	4.28571	0	0	0	0	1	0	0	0
4	1	22	3	5	3	0	0	0	0	1	0	0	0
4	2	30	3	7	4	0.3	0	0	0	1	0	0	0.33
4	1	32	8	1	2	1	0	0	0	1	0	0	1
4	1	28	4	3	4.14286	0	0	0	0	1	0	0	0
4	2	28	3	7	4.85714	0	0	0	0	1	0	0	0
4	2	67	3	7	4.85714	0.6	0	0	0	1	0	0	0.67
4	1	23	6	7	2.71429	0.6	0	0	0	1	0	0	0.67
4	1	25	5	7	3.57143	1	0	0	0	1	0	0	1
4	1	38	5	6	3.71429	1	0	0	0	1	0	0	1
4	1	48	3	7	4	0	0	0	0	1	0	0	0
4	2	32	5	7	5	0.6	0	0	0	1	0	0	0.67
4	2	18	2	1	3.28571	1	0	0	0	1	0	0	1
4	2	38	5	1	5	0.6	0	0	0	1	0	0	0.67
4	1	30	5	6	4	1	0	0	0	1	0	0	1
4	1	31	7	7	4.42857	0.3	0	0	0	1	0	0	0.33
4	2	21	5	6	5	0.3	0	0	0	1	0	0	0.33
4	2	33	5	4	2.57143	0.6	0	0	0	1	0	0	0.67
4	1	26	5	7	4.14286	1	0	0	0	1	0	0	1
4	1	20	4	6	4.71429	0.3	0	0	0	1	0	0	0.33
4	1	34	5	7	3.14286	0.6	0	0	0	1	0	0	0.67
4	1	25	4	1	4.85714	1	0	0	0	1	0	0	1
4	2	59	6	7	4.42857	0.6	0	0	0	1	0	0	0.67
4	2	51	5	1	4.42857	1	0	0	0	1	0	0	1
4	1	27	3	1	3.85714	0.3	0	0	0	1	0	0	0.33
4	1	35	3	7	1.57143	1	0	0	0	1	0	0	1
4	2	26	3	1	3.28571	0	0	0	0	1	0	0	0
4	2	27	5	2	4	0	0	0	0	1	0	0	0
4	2	26	3	2	1.57143	1	0	0	0	1	0	0	1
4	1	24	5	5	3.28571	1	0	0	0	1	0	0	1
4	2	23	5	1	3.85714	0.6	0	0	0	1	0	0	0.67
4	2	35	5	7	4.42857	0	0	0	0	1	0	0	0
4	1	43	5	1	3.85714	0.3	0	0	0	1	0	0	0.33
4	1	25	2	5	3.42857	0.6	0	0	0	1	0	0	0.67
4	2	23	6	6	4.85714	1	0	0	0	1	0	0	1
4	2	31	7	4	3.71429	0.6	0	0	0	1	0	0	0.67
4	2	19	3	7	3.14286	0.3	0	0	0	1	0	0	0.33
4	2	22	5	5	4	0.3	0	0	0	1	0	0	0.33
4	1	31	5	7	3.57143	0.6	0	0	0	1	0	0	0.67
4	2	62	7	7	3.85714	0	0	0	0	1	0	0	0
4	1	28	5	5	3.28571	0.6	0	0	0	1	0	0	0.67
4	2	21	3	7	5	0	0	0	0	1	0	0	0
4	1	45	5	4	3	0	0	0	0	1	0	0	0
4	1	34	4	7	3.28571	0.6	0	0	0	1	0	0	0.67
4	2	56	7	7	3.85714	0.6	0	0	0	1	0	0	0.67
4	2	20	3	6	3.57143	0.6	0	0	0	1	0	0	0.67
4	1	23	3	7	3.28571	0.3	0	0	0	1	0	0	0.33
4	2	27	3	1	5	0.3	0	0	0	1	0	0	0.33
4	1	32	8	1	4.28571	1	0	0	0	1	0	0	1
4	1	19	3	6	3.28571	0	0	0	0	1	0	0	0
4	1	37	5	1	3	0.6	0	0	0	1	0	0	0.67
4	2	25	5	6	4.42857	0.6	0	0	0	1	0	0	0.67
4	1	20	2	5	2.42857	0.3	0	0	0	1	0	0	0.33
4	2	22	5	1	4.14286	0.6	0	0	0	1	0	0	0.67
4	2	23	5	1	4.28571	0.6	0	0	0	1	0	0	0.67
4	1	22	3	1	3	0	0	0	0	1	0	0	0
4	1	22	3	4	3.85714	1	0	0	0	1	0	0	1
4	1	39	7	1	2.14286	1	0	0	0	1	0	0	1
4	1	33	4	6	4.85714	0	0	0	0	1	0	0	0
4	2	41	2	7	3.57143	0	0	0	0	1	0	0	0
4	2	27	2	7	4.28571	0	0	0	0	1	0	0	0
4	1	23	5	1	2.28571	1	0	0	0	1	0	0	1
4	1	22	3	7	2.85714	1	0	0	0	1	0	0	1
4	2	33	3	1	4.28571	0.6	0	0	0	1	0	0	0.67
4	1	34	8	7	4.85714	1	0	0	0	1	0	0	1
4	1	62	8	7	3.85714	1	0	0	0	1	0	0	1
4	1	21	3	1	2.14286	1	0	0	0	1	0	0	1
4	1	26	7	5	3.71429	1	0	0	0	1	0	0	1
4	2	25	3	7	4.28571	0.6	0	0	0	1	0	0	0.67
4	2	60	3	7	4.42857	0	0	0	0	1	0	0	0
4	2	20	3	7	4.14286	0.6	0	0	0	1	0	0	0.67
4	1	34	2	7	3.71429	0.6	0	0	0	1	0	0	0.67
4	2	27	8	1	3.14286	0.3	0	0	0	1	0	0	0.33
4	1	24	3	1	3	1	0	0	0	1	0	0	1
4	2	22	5	7	4	1	0	0	0	1	0	0	1
4	1	42	5	2	4.28571	1	0	0	0	1	0	0	1
4	1	55	3	7	4.42857	0	0	0	0	1	0	0	0
4	1	23	3	1	3	1	0	0	0	1	0	0	1
4	1	31	5	1	3	1	0	0	0	1	0	0	1
4	1	25	3	7	4.14286	0	0	0	0	1	0	0	0
4	2	25	4	1	3.57143	0	0	0	0	1	0	0	0
4	1	29	4	7	5	0	0	0	0	1	0	0	0
4	2	63	5	6	4	1	0	0	0	1	0	0	1
4	2	24	3	5	4.42857	0	0	0	0	1	0	0	0
4	2	22	3	1	4.42857	1	0	0	0	1	0	0	1
4	2	42	3	7	5	1	0	0	0	1	0	0	1
4	2	47	7	1	5	0.3	0	0	0	1	0	0	0.33
4	1	24	5	6	3.85714	1	0	0	0	1	0	0	1
4	2	28	4	2	5	1	0	0	0	1	0	0	1
4	2	20	2	1	4.28571	0.3	0	0	0	1	0	0	0.33
4	1	22	3	1	4.14286	0	0	0	0	1	0	0	0
4	2	65	8	2	4.28571	1	0	0	0	1	0	0	1
4	2	56	3	5	4.85714	1	0	0	0	1	0	0	1
4	1	28	6	1	2.57143	0.3	0	0	0	1	0	0	0.33
4	2	24	6	1	3.57143	1	0	0	0	1	0	0	1
4	2	56	4	7	4.85714	0	0	0	0	1	0	0	0
4	2	28	2	7	4.85714	0	0	0	0	1	0	0	0
4	1	41	8	7	4.14286	0	0	0	0	1	0	0	0
4	2	20	5	3	2.85714	1	0	0	0	1	0	0	1
4	1	18	3	7	4.28571	1	0	0	0	1	0	0	1
4	1	21	2	1	5	0	0	0	0	1	0	0	0
4	2	44	8	7	4.14286	1	0	0	0	1	0	0	1
4	2	24	2	7	4.71429	0.3	0	0	0	1	0	0	0.33
4	1	60	7	4	3.14286	0	0	0	0	1	0	0	0
4	2	20	3	7	4.57143	0	0	0	0	1	0	0	0
4	2	23	5	6	4.71429	0	0	0	0	1	0	0	0
4	2	27	6	6	4	0.3	0	0	0	1	0	0	0.33
4	1	19	3	7	3.85714	1	0	0	0	1	0	0	1
4	1	21	3	1	2.14286	0	0	0	0	1	0	0	0
4	2	22	2	6	3.71429	0	0	0	0	1	0	0	0
4	1	20	4	2	3.57143	0.3	0	0	0	1	0	0	0.33
4	2	19	3	1	4.14286	0.3	0	0	0	1	0	0	0.33
4	2	21	5	1	3.57143	0	0	0	0	1	0	0	0
4	2	33	7	6	3.85714	0	0	0	0	1	0	0	0
4	2	25	5	5	2.85714	0	0	0	0	1	0	0	0
4	2	22	3	4	4	0.3	0	0	0	1	0	0	0.33
4	1	47	6	3	3.71429	1	0	0	0	1	0	0	1
4	1	35	7	2	4.42857	0.3	0	0	0	1	0	0	0.33
4	2	23	3	7	4	0.6	0	0	0	1	0	0	0.67
4	1	23	3	2	3.71429	0.3	0	0	0	1	0	0	0.33
4	1	66	2	2	3.57143	0.6	0	0	0	1	0	0	0.67
4	1	26	7	1	3.14286	1	0	0	0	1	0	0	1
4	2	26	7	1	3.85714	0.6	0	0	0	1	0	0	0.67
4	2	24	5	4	2.42857	0	0	0	0	1	0	0	0
4	2	48	3	7	5	0.3	0	0	0	1	0	0	0.33
4	2	30	5	7	4.42857	0.3	0	0	0	1	0	0	0.33
4	2	19	4	1	3.57143	0	0	0	0	1	0	0	0
4	1	26	5	7	4	1	0	0	0	1	0	0	1
4	2	37	7	1	3.85714	0.3	0	0	0	1	0	0	0.33
4	1	32	7	2	3	1	0	0	0	1	0	0	1
4	2	31	7	7	4.14286	0.3	0	0	0	1	0	0	0.33
4	1	35	5	1	3.28571	1	0	0	0	1	0	0	1
4	2	29	4	7	4.85714	0	0	0	0	1	0	0	0
4	1	18	2	2	3.71429	0.3	0	0	0	1	0	0	0.33
4	2	27	2	5	4.42857	0	0	0	0	1	0	0	0
4	1	57	4	7	3.85714	0	0	0	0	1	0	0	0
4	2	24	5	5	3.57143	0.3	0	0	0	1	0	0	0.33
4	1	42	7	7	2.57143	0.6	0	0	0	1	0	0	0.67
4	1	31	3	2	2.28571	0.6	0	0	0	1	0	0	0.67
4	1	25	3	1	3.14286	0.6	0	0	0	1	0	0	0.67
4	2	39	4	7	3.57143	0	0	0	0	1	0	0	0
4	2	19	3	7	3.85714	0.6	0	0	0	1	0	0	0.67
4	1	31	5	7	3.57143	0	0	0	0	1	0	0	0
4	2	20	3	2	4	1	0	0	0	1	0	0	1
4	2	30	5	5	3.57143	0	0	0	0	1	0	0	0
4	1	21	3	7	3.71429	0.6	0	0	0	1	0	0	0.67
4	2	23	5	1	2.85714	0	0	0	0	1	0	0	0
4	1	27	5	2	2.71429	0.6	0	0	0	1	0	0	0.67
4	2	47	7	2	4.42857	1	0	0	0	1	0	0	1
4	2	31	7	7	4.28571	1	0	0	0	1	0	0	1
4	1	31	6	3	3.28571	1	0	0	0	1	0	0	1
4	2	21	3	7	4.28571	0	0	0	0	1	0	0	0
4	1	20	3	1	3.85714	0.6	0	0	0	1	0	0	0.67
4	2	44	7	1	2	0.3	0	0	0	1	0	0	0.33
4	2	18	2	6	3.57143	1	0	0	0	1	0	0	1
4	2	47	4	7	4.14286	0.6	0	0	0	1	0	0	0.67
4	2	21	3	1	4.28571	1	0	0	0	1	0	0	1
4	2	59	3	7	4.85714	0.3	0	0	0	1	0	0	0.33
4	2	22	5	2	3.71429	1	0	0	0	1	0	0	1
4	2	18	3	5	3.28571	1	0	0	0	1	0	0	1
4	2	44	7	7	4.71429	1	0	0	0	1	0	0	1
4	1	61	3	5	3.71429	0.3	0	0	0	1	0	0	0.33
4	2	21	3	1	3.57143	0	0	0	0	1	0	0	0
4	1	23	7	4	4	1	0	0	0	1	0	0	1
4	2	23	5	6	3.85714	0.6	0	0	0	1	0	0	0.67
4	2	30	5	1	5	0.6	0	0	0	1	0	0	0.67
4	1	21	5	7	4.71429	0.3	0	0	0	1	0	0	0.33
4	1	26	2	1	2.57143	1	0	0	0	1	0	0	1
4	2	35	3	1	3.85714	1	0	0	0	1	0	0	1
4	2	35	5	2	4.28571	1	0	0	0	1	0	0	1
4	2	55	7	7	4	0.3	0	0	0	1	0	0	0.33
4	2	18	3	7	2.14286	1	0	0	0	1	0	0	1
4	2	31	7	7	4	0.6	0	0	0	1	0	0	0.67
4	2	30	8	4	3.57143	1	0	0	0	1	0	0	1
4	2	62	4	7	4.14286	0	0	0	0	1	0	0	0
4	1	27	3	2	3.14286	1	0	0	0	1	0	0	1
4	1	23	5	7	3.42857	0.3	0	0	0	1	0	0	0.33
4	2	31	5	1	3	1	0	0	0	1	0	0	1
4	2	26	5	1	4.85714	1	0	0	0	1	0	0	1
4	1	21	3	7	4	0.3	0	0	0	1	0	0	0.33
4	2	18	2	4	2.85714	1	0	0	0	1	0	0	1
4	2	21	4	1	4.14286	0	0	0	0	1	0	0	0
4	2	45	3	6	3.85714	0.3	0	0	0	1	0	0	0.33
4	1	22	1	3	4.28571	0	0	0	0	1	0	0	0
4	2	21	3	7	5	0	0	0	0	1	0	0	0
4	1	45	7	1	3.42857	0.6	0	0	0	1	0	0	0.67
4	2	26	3	1	5	0.6	0	0	0	1	0	0	0.67
4	2	28	3	6	3.57143	0	0	0	0	1	0	0	0
4	1	26	3	6	4	0.6	0	0	0	1	0	0	0.67
4	2	28	8	7	3.85714	0.6	0	0	0	1	0	0	0.67
4	1	34	2	6	4.28571	0.6	0	0	0	1	0	0	0.67
4	1	32	7	7	3.85714	0	0	0	0	1	0	0	0
4	1	40	7	1	2.57143	0.6	0	0	0	1	0	0	0.67
4	1	19	3	1	1.57143	1	0	0	0	1	0	0	1
4	1	19	3	1	4.42857	1	0	0	0	1	0	0	1
4	1	21	3	7	3.42857	0	0	0	0	1	0	0	0
4	2	20	3	7	4.28571	0	0	0	0	1	0	0	0
4	1	66	7	2	3.85714	1	0	0	0	1	0	0	1
4	2	59	5	7	4.14286	1	0	0	0	1	0	0	1
4	2	35	2	7	4.42857	0	0	0	0	1	0	0	0
4	1	27	5	7	4	0.6	0	0	0	1	0	0	0.67
4	2	26	6	1	3.57143	0	0	0	0	1	0	0	0
4	2	33	6	2	4.71429	1	0	0	0	1	0	0	1
4	1	26	7	2	4	1	0	0	0	1	0	0	1
4	1	29	3	6	3.71429	1	0	0	0	1	0	0	1
4	2	50	5	1	1.57143	1	0	0	0	1	0	0	1
4	2	50	7	7	4.85714	0	0	0	0	1	0	0	0
4	1	23	5	3	3.85714	0	0	0	0	1	0	0	0
4	2	19	3	7	1.14286	0.3	0	0	0	1	0	0	0.33
4	1	23	7	7	4.57143	1	0	0	0	1	0	0	1
4	2	23	6	6	4	0	0	0	0	1	0	0	0
4	1	22	5	5	3	0	0	0	0	1	0	0	0
4	1	26	3	7	4	0	0	0	0	1	0	0	0
4	2	42	4	1	2.57143	0.6	0	0	0	1	0	0	0.67
4	1	41	3	7	4.57143	1	0	0	0	1	0	0	1
4	1	51	5	1	4	1	0	0	0	1	0	0	1
4	2	56	3	7	3.42857	0.6	0	0	0	1	0	0	0.67
4	2	20	4	7	4.85714	1	0	0	0	1	0	0	1
4	1	25	5	7	3.85714	1	0	0	0	1	0	0	1
4	1	47	5	3	3	0	0	0	0	1	0	0	0
4	1	28	5	3	2.85714	1	0	0	0	1	0	0	1
4	2	23	5	7	4.71429	1	0	0	0	1	0	0	1
4	2	28	5	1	4.57143	0.3	0	0	0	1	0	0	0.33
4	2	35	3	7	2.42857	0	0	0	0	1	0	0	0
4	2	18	3	5	3.57143	0.3	0	0	0	1	0	0	0.33
4	2	34	2	7	4.14286	0	0	0	0	1	0	0	0
4	1	23	2	1	3.85714	0.6	0	0	0	1	0	0	0.67
4	1	23	5	6	4.28571	0	0	0	0	1	0	0	0
4	1	27	4	1	4.71429	0.6	0	0	0	1	0	0	0.67
4	2	29	7	7	4.42857	0.6	0	0	0	1	0	0	0.67
4	2	34	5	7	4.85714	1	0	0	0	1	0	0	1
4	2	48	3	7	5	0.3	0	0	0	1	0	0	0.33
4	1	24	5	3	3.28571	1	0	0	0	1	0	0	1
4	2	48	2	7	4.85714	1	0	0	0	1	0	0	1
4	1	21	5	2	3	0.3	0	0	0	1	0	0	0.33
4	1	22	5	3	4	1	0	0	0	1	0	0	1
4	2	42	7	2	4	0.3	0	0	0	1	0	0	0.33
4	1	24	2	2	1.71429	0	0	0	0	1	0	0	0
4	1	21	3	1	4.14286	1	0	0	0	1	0	0	1
4	2	33	2	4	5	0.3	0	0	0	1	0	0	0.33
4	2	24	3	2	4.71429	1	0	0	0	1	0	0	1
4	1	36	5	1	3.71429	1	0	0	0	1	0	0	1
4	2	19	2	1	5	0	0	0	0	1	0	0	0
4	1	26	4	7	3.85714	1	0	0	0	1	0	0	1
4	2	24	7	5	3	0	0	0	0	1	0	0	0
4	2	30	3	5	3.85714	0.3	0	0	0	1	0	0	0.33
4	2	55	5	2	3.71429	0	0	0	0	1	0	0	0
4	2	25	6	6	4	0	0	0	0	1	0	0	0
4	1	26	4	2	3.14286	0.6	0	0	0	1	0	0	0.67
4	2	25	4	1	4.28571	0	0	0	0	1	0	0	0
4	2	23	7	6	4.42857	0	0	0	0	1	0	0	0
4	2	37	4	7	4.14286	0	0	0	0	1	0	0	0
4	1	21	4	2	1	1	0	0	0	1	0	0	1
4	2	29	7	7	3.57143	1	0	0	0	1	0	0	1
4	1	42	3	7	3	1	0	0	0	1	0	0	1
4	2	29	5	7	4.71429	0.3	0	0	0	1	0	0	0.33
4	1	25	5	4	4.42857	0.3	0	0	0	1	0	0	0.33
4	2	41	3	3	3	1	0	0	0	1	0	0	1
4	1	45	7	5	2.85714	0	0	0	0	1	0	0	0
4	1	30	5	5	3.14286	0.3	0	0	0	1	0	0	0.33
4	1	37	7	7	4.57143	1	0	0	0	1	0	0	1
4	2	25	6	5	3.57143	0.6	0	0	0	1	0	0	0.67
4	2	27	5	6	4.42857	1	0	0	0	1	0	0	1
4	1	26	7	7	5	0.3	0	0	0	1	0	0	0.33
4	2	23	6	7	3.71429	0.3	0	0	0	1	0	0	0.33
4	2	42	4	6	4.42857	0	0	0	0	1	0	0	0
4	1	35	5	7	3.71429	0.6	0	0	0	1	0	0	0.67
4	2	23	5	7	4.28571	0	0	0	0	1	0	0	0
4	2	34	7	7	4.28571	0	0	0	0	1	0	0	0
4	1	34	3	7	3.28571	0	0	0	0	1	0	0	0
4	2	31	5	7	4.57143	0	0	0	0	1	0	0	0
4	1	24	7	1	3.85714	1	0	0	0	1	0	0	1
4	1	21	5	1	3.57143	1	0	0	0	1	0	0	1
4	2	0	7	5	2.85714	0	0	0	0	1	0	0	0
4	1	39	7	4	4	1	0	0	0	1	0	0	1
4	2	24	3	5	2.28571	0.6	0	0	0	1	0	0	0.67
4	1	19	3	1	3.28571	1	0	0	0	1	0	0	1
4	1	39	5	4	1.42857	1	0	0	0	1	0	0	1
4	1	26	7	7	5	0.3	0	0	0	1	0	0	0.33
4	2	24	3	5	3.71429	0	0	0	0	1	0	0	0
4	2	28	4	2	3.71429	1	0	0	0	1	0	0	1
4	1	22	5	4	3.14286	0.6	0	0	0	1	0	0	0.67
4	2	26	3	1	4	1	0	0	0	1	0	0	1
4	1	32	5	7	3.85714	0	0	0	0	1	0	0	0
4	2	28	7	7	3.57143	1	0	0	0	1	0	0	1
4	1	24	6	1	3.85714	0.6	0	0	0	1	0	0	0.67
4	2	56	3	7	5	0.6	0	0	0	1	0	0	0.67
4	1	23	5	1	3.42857	1	0	0	0	1	0	0	1
4	1	32	3	1	3.42857	1	0	0	0	1	0	0	1
4	2	22	5	7	3.28571	0.6	0	0	0	1	0	0	0.67
4	1	58	4	1	3.42857	1	0	0	0	1	0	0	1
4	1	30	7	7	2.42857	0.3	0	0	0	1	0	0	0.33
4	2	33	5	6	4.42857	0	0	0	0	1	0	0	0
4	2	22	6	2	4.71429	1	0	0	0	1	0	0	1
4	2	37	3	7	5	0	0	0	0	1	0	0	0
4	1	20	3	1	4.42857	0.6	0	0	0	1	0	0	0.67
4	1	31	7	1	3.57143	1	0	0	0	1	0	0	1
4	1	33	5	2	4	1	0	0	0	1	0	0	1
4	2	27	5	7	3.85714	1	0	0	0	1	0	0	1
4	1	24	3	6	4.28571	0.3	0	0	0	1	0	0	0.33
4	1	22	5	7	3.71429	0.3	0	0	0	1	0	0	0.33
4	1	24	7	2	4	1	0	0	0	1	0	0	1
4	1	57	7	1	3.85714	1	0	0	0	1	0	0	1
4	1	25	5	5	3.57143	1	0	0	0	1	0	0	1
4	2	34	2	7	5	0.6	0	0	0	1	0	0	0.67
4	1	19	2	7	3.14286	0	0	0	0	1	0	0	0
4	2	50	7	1	4.71429	1	0	0	0	1	0	0	1
4	1	25	3	3	3	0.3	0	0	0	1	0	0	0.33
4	2	23	5	6	4.71429	0	0	0	0	1	0	0	0
4	2	20	3	1	2.71429	0	0	0	0	1	0	0	0
4	1	31	7	1	4.14286	0.6	0	0	0	1	0	0	0.67
4	1	25	7	5	4.14286	1	0	0	0	1	0	0	1
4	2	21	3	4	5	0	0	0	0	1	0	0	0
4	2	31	7	7	2.71429	0	0	0	0	1	0	0	0
4	1	22	3	5	2.71429	0	0	0	0	1	0	0	0
4	2	24	5	6	3.42857	1	0	0	0	1	0	0	1
4	1	30	5	6	3.57143	1	0	0	0	1	0	0	1
4	1	28	4	4	4	1	0	0	0	1	0	0	1
4	2	45	5	5	4	1	0	0	0	1	0	0	1
4	2	26	3	4	4.42857	0	0	0	0	1	0	0	0
4	2	18	3	7	4.71429	0.3	0	0	0	1	0	0	0.33
4	2	22	7	7	3.57143	0	0	0	0	1	0	0	0
4	2	24	4	1	4.28571	0.6	0	0	0	1	0	0	0.67
4	2	37	5	7	5	0	0	0	0	1	0	0	0
4	2	20	4	7	4.57143	0	0	0	0	1	0	0	0
4	2	26	7	7	4.85714	0	0	0	0	1	0	0	0
4	1	32	6	1	4	1	0	0	0	1	0	0	1
4	1	23	2	3	3.42857	1	0	0	0	1	0	0	1
4	2	44	2	7	5	0	0	0	0	1	0	0	0
4	1	21	5	1	4	0.6	0	0	0	1	0	0	0.67
4	1	24	5	5	2.85714	0	0	0	0	1	0	0	0
4	1	24	3	6	3.42857	1	0	0	0	1	0	0	1
4	2	41	4	4	3.28571	0	0	0	0	1	0	0	0
4	1	28	5	1	4.71429	1	0	0	0	1	0	0	1
4	2	31	2	7	4.85714	0	0	0	0	1	0	0	0
4	1	22	5	7	3.42857	1	0	0	0	1	0	0	1
4	1	23	5	6	3.42857	1	0	0	0	1	0	0	1
4	1	47	6	6	4.28571	1	0	0	0	1	0	0	1
4	2	19	3	2	3.28571	1	0	0	0	1	0	0	1
4	2	25	3	7	4.14286	0	0	0	0	1	0	0	0
4	1	41	3	1	4	1	0	0	0	1	0	0	1
4	1	32	3	7	2.42857	0.3	0	0	0	1	0	0	0.33
4	1	27	5	3	2.71429	0.6	0	0	0	1	0	0	0.67
4	1	29	5	2	3.57143	1	0	0	0	1	0	0	1
4	2	29	3	6	4.71429	0.3	0	0	0	1	0	0	0.33
4	1	23	2	2	4.28571	1	0	0	0	1	0	0	1
4	1	33	5	4	3.71429	1	0	0	0	1	0	0	1
4	2	47	3	6	3.71429	1	0	0	0	1	0	0	1
4	2	24	5	3	4.57143	1	0	0	0	1	0	0	1
4	2	27	8	1	4.85714	1	0	0	0	1	0	0	1
4	1	22	3	6	3.28571	0.3	0	0	0	1	0	0	0.33
4	1	37	5	1	3.14286	0.6	0	0	0	1	0	0	0.67
4	1	28	2	1	3.28571	0.6	0	0	0	1	0	0	0.67
4	1	29	5	5	3.28571	1	0	0	0	1	0	0	1
4	2	26	5	6	3	0.6	0	0	0	1	0	0	0.67
4	2	27	5	5	3	0	0	0	0	1	0	0	0
4	1	49	3	7	5	0	0	0	0	1	0	0	0
4	1	30	3	6	4.42857	1	0	0	0	1	0	0	1
4	2	24	3	2	4.42857	0.6	0	0	0	1	0	0	0.67
4	2	34	4	6	3.28571	0	0	0	0	1	0	0	0
4	2	19	3	7	4.85714	0.6	0	0	0	1	0	0	0.67
4	1	36	6	7	3.28571	0.6	0	0	0	1	0	0	0.67
4	2	50	3	2	5	0.3	0	0	0	1	0	0	0.33
4	1	23	5	5	3.14286	0.6	0	0	0	1	0	0	0.67
4	1	19	3	7	3.28571	0.6	0	0	0	1	0	0	0.67
4	2	30	7	7	4	0.3	0	0	0	1	0	0	0.33
4	1	48	2	1	4.85714	1	0	0	0	1	0	0	1
4	1	31	5	7	3.42857	0.3	0	0	0	1	0	0	0.33
4	2	22	5	2	3.85714	0.3	0	0	0	1	0	0	0.33
4	1	30	5	5	3.42857	0.3	0	0	0	1	0	0	0.33
4	1	28	7	3	3.57143	0.6	0	0	0	1	0	0	0.67
4	2	31	5	6	3.28571	0.3	0	0	0	1	0	0	0.33
4	1	26	5	1	3.42857	0	0	0	0	1	0	0	0
4	2	24	3	2	3.85714	0	0	0	0	1	0	0	0
4	2	25	5	7	4.42857	0.3	0	0	0	1	0	0	0.33
4	1	43	5	5	3.57143	0.6	0	0	0	1	0	0	0.67
6	2	33	3	7	4.86	0	0	0	0	0	1	0	0
6	1	21	3	1	2.71	0.3	0	0	0	0	1	0	0.33
6	2	33	7	7	3.57	1	0	0	0	0	1	0	1
6	2	52	4	7	4.86	0.6	0	0	0	0	1	0	0.66
6	1	28	2	4	3.57	0.6	0	0	0	0	1	0	0.66
6	2	22	5	5	3.29	0	0	0	0	0	1	0	0
6	1	28	5	7	3.71	1	0	0	0	0	1	0	1
6	2	29	7	7	3.14	0	0	0	0	0	1	0	0
6	1	19	4	6	3.29	0	0	0	0	0	1	0	0
6	2	30	5	4	3.57	0.6	0	0	0	0	1	0	0.66
6	2	27	7	6	4.86	0.6	0	0	0	0	1	0	0.66
6	2	26	5	7	4.43	1	0	0	0	0	1	0	1
6	1	50	3	7	3.14	1	0	0	0	0	1	0	1
6	2	25	5	1	2.71	0.3	0	0	0	0	1	0	0.33
6	1	57	3	7	5	0.6	0	0	0	0	1	0	0.66
6	2	57	4	7	2.86	0	0	0	0	0	1	0	0
6	1	42	4	7	4.29	0.6	0	0	0	0	1	0	0.66
6	2	61	1	5	2.86	0	0	0	0	0	1	0	0
6	2	19	3	7	4	0.6	0	0	0	0	1	0	0.66
6	2	28	5	4	4.86	0	0	0	0	0	1	0	0
6	2	49	8	6	3	1	0	0	0	0	1	0	1
6	1	44	7	2	2.43	1	0	0	0	0	1	0	1
6	1	20	3	7	4.14	1	0	0	0	0	1	0	1
6	1	43	5	1	3.71	0.6	0	0	0	0	1	0	0.66
6	2	27	5	6	4.14	1	0	0	0	0	1	0	1
6	2	44	5	7	3.86	0	0	0	0	0	1	0	0
6	1	48	8	7	4.14	1	0	0	0	0	1	0	1
6	2	25	5	1	3.29	1	0	0	0	0	1	0	1
6	2	38	7	5	4	0	0	0	0	0	1	0	0
6	2	19	3	1	4	0.6	0	0	0	0	1	0	0.66
6	1	55	2	7	4.43	0	0	0	0	0	1	0	0
6	1	29	5	6	3.29	1	0	0	0	0	1	0	1
6	2	27	5	4	2.29	0.6	0	0	0	0	1	0	0.66
6	1	53	3	1	3.29	0.6	0	0	0	0	1	0	0.66
6	2	37	5	6	3.57	0.3	0	0	0	0	1	0	0.33
6	1	52	3	7	4.29	1	0	0	0	0	1	0	1
6	2	63	4	6	4	0	0	0	0	0	1	0	0
6	2	24	8	1	5	0.6	0	0	0	0	1	0	0.66
6	1	28	7	7	4	0	0	0	0	0	1	0	0
6	1	30	7	7	4.71	0.6	0	0	0	0	1	0	0.66
6	1	48	5	7	2.43	0.6	0	0	0	0	1	0	0.66
6	1	24	4	7	4.43	1	0	0	0	0	1	0	1
6	1	27	5	7	4.71	0.6	0	0	0	0	1	0	0.66
6	2	47	5	7	4.71	0.3	0	0	0	0	1	0	0.33
6	2	56	3	7	4.29	0	0	0	0	0	1	0	0
6	2	66	7	1	5	0.6	0	0	0	0	1	0	0.66
6	2	36	6	7	4	0	0	0	0	0	1	0	0
6	2	51	3	7	4	0.3	0	0	0	0	1	0	0.33
6	2	34	7	7	2.57	0	0	0	0	0	1	0	0
6	2	32	3	5	4.71	0	0	0	0	0	1	0	0
6	1	25	7	7	2	0	0	0	0	0	1	0	0
6	2	27	7	1	2.43	1	0	0	0	0	1	0	1
6	1	25	3	2	2.57	0	0	0	0	0	1	0	0
6	2	33	3	5	3.29	0.6	0	0	0	0	1	0	0.66
6	2	65	3	2	3.71	0.6	0	0	0	0	1	0	0.66
6	1	28	5	2	3.43	0.6	0	0	0	0	1	0	0.66
6	1	29	5	6	3.57	0.6	0	0	0	0	1	0	0.66
6	2	24	3	1	4.71	0	0	0	0	0	1	0	0
6	2	32	5	7	4.71	0.6	0	0	0	0	1	0	0.66
6	1	25	8	4	4.29	0.3	0	0	0	0	1	0	0.33
6	1	67	5	5	4.14	1	0	0	0	0	1	0	1
6	2	34	2	7	5	0	0	0	0	0	1	0	0
6	1	24	5	2	3.86	1	0	0	0	0	1	0	1
6	1	32	3	7	3	0.6	0	0	0	0	1	0	0.66
6	1	27	5	2	3	0.6	0	0	0	0	1	0	0.66
6	2	31	7	4	3.57	1	0	0	0	0	1	0	1
6	1	31	6	1	2.71	0.6	0	0	0	0	1	0	0.66
6	2	33	6	7	5	1	0	0	0	0	1	0	1
6	2	57	8	6	3.29	0.6	0	0	0	0	1	0	0.66
6	2	40	3	7	3.71	0.6	0	0	0	0	1	0	0.66
6	1	66	5	1	3.43	1	0	0	0	0	1	0	1
6	1	21	5	1	3.29	1	0	0	0	0	1	0	1
6	1	39	6	6	3	0	0	0	0	0	1	0	0
6	2	56	2	7	4.43	0.6	0	0	0	0	1	0	0.66
6	2	27	5	1	3.43	0	0	0	0	0	1	0	0
6	2	34	5	7	3.71	0	0	0	0	0	1	0	0
6	2	33	7	7	4.71	0	0	0	0	0	1	0	0
6	1	21	5	7	3	0.6	0	0	0	0	1	0	0.66
6	2	57	7	7	4.43	1	0	0	0	0	1	0	1
6	2	33	5	5	5	0.3	0	0	0	0	1	0	0.33
6	2	58	2	7	5	0.6	0	0	0	0	1	0	0.66
6	1	28	5	6	3.71	1	0	0	0	0	1	0	1
6	1	35	3	7	3.43	1	0	0	0	0	1	0	1
6	1	21	5	7	2.71	1	0	0	0	0	1	0	1
6	2	36	2	7	4.43	0	0	0	0	0	1	0	0
6	2	44	7	7	4	0.3	0	0	0	0	1	0	0.33
6	2	24	4	1	3.29	0	0	0	0	0	1	0	0
6	2	59	4	4	4	1	0	0	0	0	1	0	1
6	1	32	5	7	4.57	0.3	0	0	0	0	1	0	0.33
6	1	40	5	1	4.43	1	0	0	0	0	1	0	1
6	2	35	6	7	3	0.6	0	0	0	0	1	0	0.66
6	1	31	5	7	4.14	1	0	0	0	0	1	0	1
6	1	36	4	7	4.43	1	0	0	0	0	1	0	1
6	1	24	5	7	3	0.6	0	0	0	0	1	0	0.66
6	1	31	2	6	3.71	0.6	0	0	0	0	1	0	0.66
6	2	22	5	4	4.14	1	0	0	0	0	1	0	1
6	1	22	5	7	3.71	1	0	0	0	0	1	0	1
6	1	58	6	1	4	0	0	0	0	0	1	0	0
6	1	29	5	1	3.43	0.3	0	0	0	0	1	0	0.33
6	1	30	7	5	4.43	1	0	0	0	0	1	0	1
6	1	37	1	2	2.71	0.6	0	0	0	0	1	0	0.66
6	2	47	2	7	4.43	0.3	0	0	0	0	1	0	0.33
6	1	53	6	1	3.29	1	0	0	0	0	1	0	1
6	1	24	5	7	1.29	1	0	0	0	0	1	0	1
6	1	21	2	5	3.57	0.3	0	0	0	0	1	0	0.33
6	2	28	4	7	3	1	0	0	0	0	1	0	1
6	2	49	4	1	4.29	0.3	0	0	0	0	1	0	0.33
6	1	23	5	6	4.29	1	0	0	0	0	1	0	1
6	1	9	3	7	4	1	0	0	0	0	1	0	1
6	1	59	3	7	4.43	1	0	0	0	0	1	0	1
6	2	42	3	4	2.57	1	0	0	0	0	1	0	1
6	2	57	5	4	4	1	0	0	0	0	1	0	1
6	1	23	5	4	3.71	0.6	0	0	0	0	1	0	0.66
6	2	60	2	7	4.71	1	0	0	0	0	1	0	1
6	2	44	6	7	4.43	1	0	0	0	0	1	0	1
6	2	24	5	1	3.14	0	0	0	0	0	1	0	0
6	2	57	3	1	4.43	0.6	0	0	0	0	1	0	0.66
6	1	37	7	7	5	1	0	0	0	0	1	0	1
6	1	34	3	7	3.86	0	0	0	0	0	1	0	0
6	2	28	3	7	3.86	0.6	0	0	0	0	1	0	0.66
6	1	72	3	7	3.71	0.6	0	0	0	0	1	0	0.66
6	1	34	6	6	3.29	0.6	0	0	0	0	1	0	0.66
6	1	35	5	7	4.86	0.3	0	0	0	0	1	0	0.33
6	2	32	5	7	5	0	0	0	0	0	1	0	0
6	1	34	3	2	4	1	0	0	0	0	1	0	1
6	2	22	4	3	3.71	0	0	0	0	0	1	0	0
6	1	41	7	7	2	0.6	0	0	0	0	1	0	0.66
6	2	41	2	7	5	0	0	0	0	0	1	0	0
6	2	47	3	7	4.71	0	0	0	0	0	1	0	0
6	2	31	3	1	3	1	0	0	0	0	1	0	1
6	1	32	5	1	4.43	0.6	0	0	0	0	1	0	0.66
6	1	31	2	7	4.71	1	0	0	0	0	1	0	1
6	2	19	2	1	1	0	0	0	0	0	1	0	0
6	2	22	2	7	4.29	0.3	0	0	0	0	1	0	0.33
6	2	41	3	6	4	0	0	0	0	0	1	0	0
6	2	66	8	2	3.57	1	0	0	0	0	1	0	1
6	1	33	4	7	4	0.6	0	0	0	0	1	0	0.66
6	2	31	5	7	4.86	0.3	0	0	0	0	1	0	0.33
6	2	19	3	1	4.14	1	0	0	0	0	1	0	1
6	1	65	3	7	3.43	1	0	0	0	0	1	0	1
6	1	66	8	7	2.86	1	0	0	0	0	1	0	1
6	2	31	5	1	3.29	0	0	0	0	0	1	0	0
6	1	25	5	7	2.14	0.6	0	0	0	0	1	0	0.66
6	2	56	5	4	3.71	1	0	0	0	0	1	0	1
6	1	39	7	6	4	1	0	0	0	0	1	0	1
6	1	60	5	1	2.57	0.6	0	0	0	0	1	0	0.66
6	2	53	8	5	3.71	1	0	0	0	0	1	0	1
6	2	49	3	7	4	0	0	0	0	0	1	0	0
6	2	31	3	6	4.29	0	0	0	0	0	1	0	0
6	2	26	7	7	5	0	0	0	0	0	1	0	0
6	2	36	2	7	4.86	0.6	0	0	0	0	1	0	0.66
6	1	24	5	4	2.71	0.3	0	0	0	0	1	0	0.33
6	1	67	8	2	4	1	0	0	0	0	1	0	1
6	1	33	5	1	4.86	0.6	0	0	0	0	1	0	0.66
6	1	30	5	2	2.29	0.6	0	0	0	0	1	0	0.66
6	1	25	6	3	3.86	1	0	0	0	0	1	0	1
6	1	75	6	7	4.14	0.3	0	0	0	0	1	0	0.33
6	1	25	4	2	4.14	0.6	0	0	0	0	1	0	0.66
6	1	34	4	6	4.71	0	0	0	0	0	1	0	0
6	1	21	3	7	3.71	1	0	0	0	0	1	0	1
6	2	27	5	6	3.86	1	0	0	0	0	1	0	1
6	2	32	3	7	3	0	0	0	0	0	1	0	0
6	2	54	4	7	4.57	0.3	0	0	0	0	1	0	0.33
6	2	47	4	4	4	0.6	0	0	0	0	1	0	0.66
6	2	34	7	4	4	1	0	0	0	0	1	0	1
6	2	40	6	7	3.86	0.3	0	0	0	0	1	0	0.33
6	2	28	5	7	3.71	0	0	0	0	0	1	0	0
6	2	25	5	7	4.57	0	0	0	0	0	1	0	0
6	1	30	5	7	3.43	0.6	0	0	0	0	1	0	0.66
6	2	57	1	7	4.86	0.3	0	0	0	0	1	0	0.33
6	1	64	5	7	3.57	0.6	0	0	0	0	1	0	0.66
6	1	37	2	5	3	0	0	0	0	0	1	0	0
6	2	41	3	4	4.43	0.6	0	0	0	0	1	0	0.66
6	1	23	3	1	3.57	1	0	0	0	0	1	0	1
6	2	30	5	5	4	0.6	0	0	0	0	1	0	0.66
6	2	60	5	7	4	1	0	0	0	0	1	0	1
6	2	22	3	3	4.14	0.3	0	0	0	0	1	0	0.33
6	1	38	5	1	3.57	0.3	0	0	0	0	1	0	0.33
6	2	29	5	1	4.29	0	0	0	0	0	1	0	0
6	2	46	2	7	4.14	0	0	0	0	0	1	0	0
6	2	22	3	1	4.14	0.3	0	0	0	0	1	0	0.33
6	2	31	6	7	4.43	1	0	0	0	0	1	0	1
6	2	39	8	7	3.71	0.3	0	0	0	0	1	0	0.33
6	2	62	4	7	4	0.6	0	0	0	0	1	0	0.66
6	1	50	3	4	3.71	0	0	0	0	0	1	0	0
6	2	24	2	2	3.71	0	0	0	0	0	1	0	0
6	2	39	7	6	4	0	0	0	0	0	1	0	0
6	2	38	7	6	3.57	0.3	0	0	0	0	1	0	0.33
6	1	40	3	7	3.57	0	0	0	0	0	1	0	0
6	2	28	8	1	3.14	0.6	0	0	0	0	1	0	0.66
6	1	39	7	2	3.29	0.6	0	0	0	0	1	0	0.66
6	2	40	5	1	2.43	1	0	0	0	0	1	0	1
6	1	25	3	3	2	1	0	0	0	0	1	0	1
6	2	30	2	7	4.71	0	0	0	0	0	1	0	0
6	1	30	5	7	4	0	0	0	0	0	1	0	0
6	1	40	7	7	4	1	0	0	0	0	1	0	1
6	2	38	4	7	3.71	0	0	0	0	0	1	0	0
6	2	26	3	1	4.29	0.6	0	0	0	0	1	0	0.66
6	2	31	3	7	3.86	1	0	0	0	0	1	0	1
6	1	45	4	3	4	1	0	0	0	0	1	0	1
6	2	28	3	1	2	1	0	0	0	0	1	0	1
6	2	24	5	7	3.71	0.3	0	0	0	0	1	0	0.33
6	1	50	5	1	1.29	1	0	0	0	0	1	0	1
6	2	30	3	7	3	0	0	0	0	0	1	0	0
6	2	25	4	1	3.71	0.6	0	0	0	0	1	0	0.66
6	2	31	5	1	3.57	0	0	0	0	0	1	0	0
6	1	37	5	6	1.57	0.6	0	0	0	0	1	0	0.66
6	2	70	8	1	3.43	0.6	0	0	0	0	1	0	0.66
6	2	31	5	4	3	0	0	0	0	0	1	0	0
6	2	22	2	7	4.43	0.3	0	0	0	0	1	0	0.33
6	1	25	5	1	4	0.3	0	0	0	0	1	0	0.33
6	2	23	4	1	4.14	0.6	0	0	0	0	1	0	0.66
6	1	23	5	7	1	1	0	0	0	0	1	0	1
6	2	45	7	3	3	1	0	0	0	0	1	0	1
6	1	28	5	1	2.14	0	0	0	0	0	1	0	0
6	2	51	4	7	5	1	0	0	0	0	1	0	1
6	2	32	7	6	3.57	1	0	0	0	0	1	0	1
6	1	27	2	6	3.14	1	0	0	0	0	1	0	1
6	1	39	5	7	3.57	0.6	0	0	0	0	1	0	0.66
6	1	23	1	1	3.86	1	0	0	0	0	1	0	1
6	1	26	3	7	3.43	0.3	0	0	0	0	1	0	0.33
6	1	22	5	7	3.14	1	0	0	0	0	1	0	1
6	2	30	3	1	4.14	0.3	0	0	0	0	1	0	0.33
6	2	34	2	7	5	0	0	0	0	0	1	0	0
6	2	22	5	6	3.86	0.6	0	0	0	0	1	0	0.66
6	1	28	4	1	3.29	1	0	0	0	0	1	0	1
6	1	24	3	4	2.86	0.3	0	0	0	0	1	0	0.33
6	1	33	5	7	3	1	0	0	0	0	1	0	1
6	1	32	7	1	2.43	1	0	0	0	0	1	0	1
6	1	21	5	7	3.29	0.6	0	0	0	0	1	0	0.66
6	1	32	7	1	3.57	1	0	0	0	0	1	0	1
6	2	40	5	7	4.71	0	0	0	0	0	1	0	0
6	1	27	5	7	4.86	1	0	0	0	0	1	0	1
6	1	19	3	7	3.86	0	0	0	0	0	1	0	0
6	2	71	7	7	3.43	0.6	0	0	0	0	1	0	0.66
6	1	24	3	7	3.86	0	0	0	0	0	1	0	0
6	2	44	2	3	4	1	0	0	0	0	1	0	1
6	1	30	2	2	2	1	0	0	0	0	1	0	1
6	2	27	2	4	2.29	0	0	0	0	0	1	0	0
6	1	33	5	2	2.57	1	0	0	0	0	1	0	1
6	2	41	3	2	3.57	0	0	0	0	0	1	0	0
6	2	32	7	7	4.86	0	0	0	0	0	1	0	0
6	1	26	7	7	3.71	0	0	0	0	0	1	0	0
6	2	40	2	7	4.14	0	0	0	0	0	1	0	0
6	1	55	5	7	4	0.6	0	0	0	0	1	0	0.66
6	1	28	4	1	5	0.3	0	0	0	0	1	0	0.33
6	1	35	2	1	1.86	0.6	0	0	0	0	1	0	0.66
6	2	38	5	7	4.86	1	0	0	0	0	1	0	1
6	2	28	3	6	4.14	0	0	0	0	0	1	0	0
6	2	66	2	7	5	0.3	0	0	0	0	1	0	0.33
6	1	30	4	7	4	0	0	0	0	0	1	0	0
6	2	30	2	1	3.71	0	0	0	0	0	1	0	0
6	1	43	4	3	4	1	0	0	0	0	1	0	1
6	1	24	5	7	4.14	1	0	0	0	0	1	0	1
6	1	47	3	6	4.86	1	0	0	0	0	1	0	1
6	2	59	5	7	4	0	0	0	0	0	1	0	0
6	1	55	5	7	3.14	1	0	0	0	0	1	0	1
6	2	33	5	7	5	0	0	0	0	0	1	0	0
6	2	43	4	7	4.71	0	0	0	0	0	1	0	0
6	2	25	5	6	3.71	1	0	0	0	0	1	0	1
6	2	31	7	6	4.14	0.3	0	0	0	0	1	0	0.33
6	2	49	7	5	4.29	0	0	0	0	0	1	0	0
6	1	31	7	7	4.29	0	0	0	0	0	1	0	0
6	2	27	4	7	3.57	0	0	0	0	0	1	0	0
6	1	44	2	7	3.29	0	0	0	0	0	1	0	0
6	1	59	5	7	4.14	0	0	0	0	0	1	0	0
6	2	42	3	7	3.57	0	0	0	0	0	1	0	0
6	2	65	7	7	4.57	1	0	0	0	0	1	0	1
6	2	31	5	2	4.57	1	0	0	0	0	1	0	1
6	1	44	2	1	3.57	1	0	0	0	0	1	0	1
6	1	35	5	7	4.71	0.3	0	0	0	0	1	0	0.33
6	1	51	5	1	3.86	1	0	0	0	0	1	0	1
6	2	56	2	5	4	0.3	0	0	0	0	1	0	0.33
6	2	31	5	5	3.43	0	0	0	0	0	1	0	0
6	2	53	4	7	3.86	0.6	0	0	0	0	1	0	0.66
6	1	28	7	2	1.57	1	0	0	0	0	1	0	1
6	2	31	2	6	3.86	0	0	0	0	0	1	0	0
6	2	30	3	7	3	0	0	0	0	0	1	0	0
6	2	23	5	1	3.14	0.6	0	0	0	0	1	0	0.66
6	2	48	2	1	3.14	0	0	0	0	0	1	0	0
6	1	56	7	7	3.57	1	0	0	0	0	1	0	1
6	1	26	3	1	3.43	0.6	0	0	0	0	1	0	0.66
6	2	57	8	7	3.71	1	0	0	0	0	1	0	1
6	1	22	5	7	4	1	0	0	0	0	1	0	1
6	2	22	5	7	4.29	0	0	0	0	0	1	0	0
6	1	23	5	5	3.71	0	0	0	0	0	1	0	0
6	2	34	3	7	3.71	0	0	0	0	0	1	0	0
6	2	29	7	7	3.29	0	0	0	0	0	1	0	0
6	1	23	5	6	3.71	0	0	0	0	0	1	0	0
6	2	28	3	7	4.57	0.6	0	0	0	0	1	0	0.66
6	2	56	2	6	2.86	0	0	0	0	0	1	0	0
6	2	32	7	7	4.71	0.3	0	0	0	0	1	0	0.33
6	1	66	5	7	4	0	0	0	0	0	1	0	0
6	1	37	5	3	3.86	0.6	0	0	0	0	1	0	0.66
6	2	31	7	7	4	0	0	0	0	0	1	0	0
6	2	26	7	7	5	0	0	0	0	0	1	0	0
6	2	59	3	7	4.14	0	0	0	0	0	1	0	0
6	2	38	5	5	2.86	0	0	0	0	0	1	0	0
6	2	43	4	7	4.86	0	0	0	0	0	1	0	0
6	2	53	5	7	4	0	0	0	0	0	1	0	0
6	1	22	4	1	3.71	0	0	0	0	0	1	0	0
6	2	32	5	7	4.57	1	0	0	0	0	1	0	1
6	1	35	5	6	3.71	0	0	0	0	0	1	0	0
6	1	69	4	7	3.14	0.3	0	0	0	0	1	0	0.33
6	2	23	5	5	2.71	0	0	0	0	0	1	0	0
6	2	29	2	1	5	1	0	0	0	0	1	0	1
6	1	19	3	2	3.57	0.3	0	0	0	0	1	0	0.33
6	2	30	8	7	4	0.3	0	0	0	0	1	0	0.33
6	2	65	3	4	4	0	0	0	0	0	1	0	0
6	2	40	5	7	4.14	0	0	0	0	0	1	0	0
6	2	56	2	7	3.57	0.3	0	0	0	0	1	0	0.33
6	2	31	7	7	4.14	0.6	0	0	0	0	1	0	0.66
6	2	46	7	6	4	1	0	0	0	0	1	0	1
6	2	35	2	7	5	0.6	0	0	0	0	1	0	0.66
6	1	23	6	7	4.71	0.6	0	0	0	0	1	0	0.66
6	1	28	5	7	3	0	0	0	0	0	1	0	0
6	2	25	3	7	3.14	0.3	0	0	0	0	1	0	0.33
6	2	27	5	2	3.86	0.3	0	0	0	0	1	0	0.33
6	2	21	5	7	3.86	1	0	0	0	0	1	0	1
6	1	29	4	7	3.86	0.6	0	0	0	0	1	0	0.66
6	1	38	5	7	4.43	0.6	0	0	0	0	1	0	0.66
6	2	24	7	7	3.29	0.6	0	0	0	0	1	0	0.66
6	1	25	5	7	2.71	1	0	0	0	0	1	0	1
6	1	21	6	6	2.71	0	0	0	0	0	1	0	0
6	1	38	7	7	3.43	0	0	0	0	0	1	0	0
6	2	63	5	6	4.43	1	0	0	0	0	1	0	1
6	1	36	5	7	4	1	0	0	0	0	1	0	1
6	1	30	5	6	3.71	1	0	0	0	0	1	0	1
6	1	52	5	1	3.71	0.3	0	0	0	0	1	0	0.33
6	1	32	5	7	4.29	1	0	0	0	0	1	0	1
6	2	39	4	5	4	1	0	0	0	0	1	0	1
6	1	21	5	6	2.43	0	0	0	0	0	1	0	0
6	1	26	7	7	3.29	0.6	0	0	0	0	1	0	0.66
6	2	30	7	1	5	0.3	0	0	0	0	1	0	0.33
6	1	32	3	7	4	1	0	0	0	0	1	0	1
6	2	33	7	6	4.29	0	0	0	0	0	1	0	0
6	2	47	5	7	3.43	0	0	0	0	0	1	0	0
6	2	33	5	7	4.43	0	0	0	0	0	1	0	0
6	2	32	7	7	3.86	0.3	0	0	0	0	1	0	0.33
6	2	23	5	7	3.57	0.6	0	0	0	0	1	0	0.66
6	2	31	7	7	4.43	0	0	0	0	0	1	0	0
6	1	41	2	7	5	0	0	0	0	0	1	0	0
6	1	35	4	7	5	0	0	0	0	0	1	0	0
6	2	29	7	7	3.86	1	0	0	0	0	1	0	1
6	2	22	5	7	3.86	0.3	0	0	0	0	1	0	0.33
6	1	30	3	1	4	1	0	0	0	0	1	0	1
6	2	30	3	7	3.43	1	0	0	0	0	1	0	1
6	1	24	5	7	3.43	0.6	0	0	0	0	1	0	0.66
6	1	39	5	7	3	0.6	0	0	0	0	1	0	0.66
6	2	28	3	3	3.29	0	0	0	0	0	1	0	0
6	2	22	5	7	4.14	1	0	0	0	0	1	0	1
6	2	38	3	7	1.14	0	0	0	0	0	1	0	0
6	2	30	5	7	4.71	0.3	0	0	0	0	1	0	0.33
6	1	24	6	1	3.57	1	0	0	0	0	1	0	1
6	1	24	4	1	5	1	0	0	0	0	1	0	1
6	1	25	5	5	3.43	0.3	0	0	0	0	1	0	0.33
6	2	21	3	7	3.29	0.3	0	0	0	0	1	0	0.33
6	2	48	3	1	4.29	0	0	0	0	0	1	0	0
6	2	25	5	7	4	0.3	0	0	0	0	1	0	0.33
6	1	30	3	7	3	0.6	0	0	0	0	1	0	0.66
6	1	26	5	4	3.14	1	0	0	0	0	1	0	1
6	2	30	3	7	3.71	1	0	0	0	0	1	0	1
6	1	54	2	7	3.29	0	0	0	0	0	1	0	0
6	2	40	3	5	4.29	0.3	0	0	0	0	1	0	0.33
6	2	31	5	4	4.43	0	0	0	0	0	1	0	0
6	2	27	4	7	3	0	0	0	0	0	1	0	0
6	1	62	2	7	5	0	0	0	0	0	1	0	0
6	2	49	3	7	4.57	0.6	0	0	0	0	1	0	0.66
6	2	37	4	7	4.43	0	0	0	0	0	1	0	0
6	2	37	4	6	4	0	0	0	0	0	1	0	0
6	2	25	5	7	4.43	0.3	0	0	0	0	1	0	0.33
6	2	46	7	2	4.86	1	0	0	0	0	1	0	1
6	2	61	5	6	3.71	0.6	0	0	0	0	1	0	0.66
6	2	41	2	7	3.86	0	0	0	0	0	1	0	0
6	2	57	7	7	4.14	1	0	0	0	0	1	0	1
6	2	25	8	7	4.14	0	0	0	0	0	1	0	0
6	2	28	5	6	3.43	1	0	0	0	0	1	0	1
6	1	22	5	5	3.14	1	0	0	0	0	1	0	1
6	2	27	5	1	2.57	0.3	0	0	0	0	1	0	0.33
6	1	21	3	7	4	0	0	0	0	0	1	0	0
6	1	38	3	7	3.29	0	0	0	0	0	1	0	0
6	1	61	6	5	4	1	0	0	0	0	1	0	1
6	2	33	3	6	3.29	0.3	0	0	0	0	1	0	0.33
6	2	36	2	7	4	0	0	0	0	0	1	0	0
6	2	23	3	1	3.14	0	0	0	0	0	1	0	0
6	2	53	3	7	5	0	0	0	0	0	1	0	0
6	1	27	5	4	3.57	0.3	0	0	0	0	1	0	0.33
6	1	68	5	7	4	0.3	0	0	0	0	1	0	0.33
6	1	21	5	7	3.29	1	0	0	0	0	1	0	1
6	2	47	6	2	3.86	0.6	0	0	0	0	1	0	0.66
6	1	33	7	7	3.14	1	0	0	0	0	1	0	1
6	1	36	3	7	4.14	0.3	0	0	0	0	1	0	0.33
6	1	42	5	7	3.14	0.6	0	0	0	0	1	0	0.66
6	2	23	3	7	2.43	1	0	0	0	0	1	0	1
6	1	53	2	7	3.43	0.3	0	0	0	0	1	0	0.33
6	1	53	3	1	4.86	0.6	0	0	0	0	1	0	0.66
6	2	28	5	4	4	1	0	0	0	0	1	0	1
6	1	26	3	7	3.14	0.6	0	0	0	0	1	0	0.66
6	1	35	7	1	3.43	0.6	0	0	0	0	1	0	0.66
6	1	25	7	7	3.71	0.3	0	0	0	0	1	0	0.33
6	1	26	5	7	2.57	0	0	0	0	0	1	0	0
6	1	22	5	7	4.57	0.3	0	0	0	0	1	0	0.33
6	2	24	2	7	3.29	1	0	0	0	0	1	0	1
6	1	29	4	1	3.29	1	0	0	0	0	1	0	1
6	2	32	7	7	3.57	0.3	0	0	0	0	1	0	0.33
6	2	37	5	1	4.14	1	0	0	0	0	1	0	1
6	2	40	5	7	4	0.3	0	0	0	0	1	0	0.33
6	2	27	6	4	3.57	0.3	0	0	0	0	1	0	0.33
6	1	38	3	7	3	0	0	0	0	0	1	0	0
6	1	32	7	6	3.29	1	0	0	0	0	1	0	1
6	1	61	5	7	3.71	0.6	0	0	0	0	1	0	0.66
6	1	32	7	7	4.43	0.3	0	0	0	0	1	0	0.33
6	2	26	7	6	3.14	0	0	0	0	0	1	0	0
6	2	35	2	7	3.86	0	0	0	0	0	1	0	0
6	2	41	4	4	3.29	0.3	0	0	0	0	1	0	0.33
6	2	21	2	7	5	0.3	0	0	0	0	1	0	0.33
6	2	52	5	7	4	0	0	0	0	0	1	0	0
6	1	33	7	7	3.71	1	0	0	0	0	1	0	1
6	2	43	3	7	4.29	0	0	0	0	0	1	0	0
6	2	26	7	7	4.43	0	0	0	0	0	1	0	0
6	1	67	5	7	4	1	0	0	0	0	1	0	1
6	2	23	6	5	3.86	0	0	0	0	0	1	0	0
6	1	37	3	4	3.71	1	0	0	0	0	1	0	1
6	2	28	7	1	3.29	0.6	0	0	0	0	1	0	0.66
6	2	40	7	7	4.57	0	0	0	0	0	1	0	0
6	2	23	3	7	5	0.6	0	0	0	0	1	0	0.66
6	2	22	5	4	3.86	0.6	0	0	0	0	1	0	0.66
6	2	22	5	7	3.86	0.3	0	0	0	0	1	0	0.33
6	2	19	3	7	3.29	0	0	0	0	0	1	0	0
6	2	30	3	6	4.43	0.6	0	0	0	0	1	0	0.66
6	1	27	3	7	3.57	1	0	0	0	0	1	0	1
6	1	34	4	2	4.29	0	0	0	0	0	1	0	0
6	2	21	3	1	3.86	1	0	0	0	0	1	0	1
6	2	34	4	1	4.29	1	0	0	0	0	1	0	1
6	2	58	3	7	4.14	0	0	0	0	0	1	0	0
6	1	25	5	7	3.71	0.6	0	0	0	0	1	0	0.66
6	1	51	7	1	3.29	1	0	0	0	0	1	0	1
6	2	49	2	7	5	1	0	0	0	0	1	0	1
6	2	60	3	1	3.57	0.6	0	0	0	0	1	0	0.66
6	1	43	5	1	3.57	1	0	0	0	0	1	0	1
6	1	28	3	1	2.86	0	0	0	0	0	1	0	0
6	2	53	2	7	3.86	1	0	0	0	0	1	0	1
6	2	59	5	7	4.14	0.3	0	0	0	0	1	0	0.33
6	2	33	4	7	3.43	0	0	0	0	0	1	0	0
6	2	31	7	7	3.14	0	0	0	0	0	1	0	0
6	1	36	8	1	3.43	1	0	0	0	0	1	0	1
6	1	47	4	7	3.43	1	0	0	0	0	1	0	1
6	2	40	2	7	5	0.6	0	0	0	0	1	0	0.66
6	1	43	3	7	3.86	0.3	0	0	0	0	1	0	0.33
6	2	39	3	1	4.43	0	0	0	0	0	1	0	0
6	1	28	1	7	3.29	1	0	0	0	0	1	0	1
6	1	48	7	7	4	0.3	0	0	0	0	1	0	0.33
6	1	23	3	7	4.43	0	0	0	0	0	1	0	0
6	1	27	4	1	3.57	1	0	0	0	0	1	0	1
6	1	62	3	4	3.86	0.3	0	0	0	0	1	0	0.33
6	1	54	5	3	3.71	1	0	0	0	0	1	0	1
6	2	26	5	1	3.86	1	0	0	0	0	1	0	1
6	1	21	3	7	3.57	1	0	0	0	0	1	0	1
6	2	21	2	2	3.71	0	0	0	0	0	1	0	0
8	1	48	3	7	4.1429	0	0	0	0	0	0	1	0
8	2	48	6	6	4.1429	1	0	0	0	0	0	1	1
8	1	68	3	7	4.2857	0	0	0	0	0	0	1	0
8	2	49	3	7	3.2857	1	0	0	0	0	0	1	1
8	2	32	3	6	3.5714	0	0	0	0	0	0	1	0
8	1	58	7	7	5	0.3	0	0	0	0	0	1	0.33
8	2	35	7	7	4.2857	0	0	0	0	0	0	1	0
8	2	20	3	7	4.2857	0.6	0	0	0	0	0	1	0.67
8	1	30	3	7	4.7143	0.3	0	0	0	0	0	1	0.33
8	1	32	7	7	3.7143	0	0	0	0	0	0	1	0
8	1	40	2	7	5	0	0	0	0	0	0	1	0
8	1	53	5	7	4.8571	0	0	0	0	0	0	1	0
8	1	66	2	6	3.7143	0	0	0	0	0	0	1	0
8	2	40	7	2	5	0	0	0	0	0	0	1	0
8	2	28	5	7	3.4286	1	0	0	0	0	0	1	1
8	1	32	5	7	4.2857	1	0	0	0	0	0	1	1
8	1	52	4	2	3.5714	0.6	0	0	0	0	0	1	0.67
8	1	30	3	6	4.1429	0.6	0	0	0	0	0	1	0.67
8	1	53	5	7	4.1429	0	0	0	0	0	0	1	0
8	1	34	5	7	4.4286	0.3	0	0	0	0	0	1	0.33
8	1	23	2	7	4.2857	0.3	0	0	0	0	0	1	0.33
8	1	37	4	7	4.7143	0.6	0	0	0	0	0	1	0.67
8	1	25	5	7	2.4286	1	0	0	0	0	0	1	1
8	1	56	5	7	3.1429	1	0	0	0	0	0	1	1
8	2	24	7	7	4.7143	0	0	0	0	0	0	1	0
8	1	40	3	7	3.8571	0.6	0	0	0	0	0	1	0.67
8	1	26	5	7	4.5714	0.3	0	0	0	0	0	1	0.33
8	2	29	5	6	3.5714	1	0	0	0	0	0	1	1
8	2	50	4	6	4.5714	1	0	0	0	0	0	1	1
8	1	56	4	7	4.4286	0	0	0	0	0	0	1	0
8	2	45	7	3	2.8571	0.3	0	0	0	0	0	1	0.33
8	1	60	2	7	4.5714	0.6	0	0	0	0	0	1	0.67
8	1	29	5	7	4.7143	0	0	0	0	0	0	1	0
8	1	52	5	7	4.7143	0	0	0	0	0	0	1	0
8	2	29	6	4	3.7143	1	0	0	0	0	0	1	1
8	1	39	5	6	3.7143	1	0	0	0	0	0	1	1
8	2	34	3	2	3.8571	0.6	0	0	0	0	0	1	0.67
8	2	59	3	6	3	1	0	0	0	0	0	1	1
8	2	45	4	7	4.4286	0.3	0	0	0	0	0	1	0.33
8	2	56	7	7	5	0	0	0	0	0	0	1	0
8	2	27	5	6	4	1	0	0	0	0	0	1	1
8	1	34	7	2	2.1429	0.6	0	0	0	0	0	1	0.67
8	2	23	3	1	3	0	0	0	0	0	0	1	0
8	1	29	7	7	3.8571	1	0	0	0	0	0	1	1
8	2	29	5	6	3.7143	0.3	0	0	0	0	0	1	0.33
8	1	49	8	5	3.4286	1	0	0	0	0	0	1	1
8	2	43	3	7	4.8571	0	0	0	0	0	0	1	0
8	2	31	4	7	5	0.6	0	0	0	0	0	1	0.67
8	2	44	3	7	3.7143	0.3	0	0	0	0	0	1	0.33
8	2	26	5	7	4.8571	0.6	0	0	0	0	0	1	0.67
8	2	69	3	6	4.4286	1	0	0	0	0	0	1	1
8	1	22	5	5	4.1429	0.6	0	0	0	0	0	1	0.67
8	2	53	7	5	3.1429	0.3	0	0	0	0	0	1	0.33
8	1	22	3	7	5	1	0	0	0	0	0	1	1
8				7	3.5714	0	0	0	0	0	0	1	0
8	1	29	5	7	4.1429	1	0	0	0	0	0	1	1
8	2	45	4	7	2	1	0	0	0	0	0	1	1
8	2	50	7	7	4.4286	1	0	0	0	0	0	1	1
8	1	63	7	6	4.1429	1	0	0	0	0	0	1	1
8	2	41	7	6	2.7143	0.6	0	0	0	0	0	1	0.67
8	1	24	3	7	3.2857	0	0	0	0	0	0	1	0
8	1	48	2	7	5	1	0	0	0	0	0	1	1
8	1	51	7	7	3.8571	0	0	0	0	0	0	1	0
8	2	50	3	5	4.8571	1	0	0	0	0	0	1	1
8	2	31	4	7	3.4286	1	0	0	0	0	0	1	1
8	2	42	6	5	3.5714	1	0	0	0	0	0	1	1
8	1	30	2	7	5	1	0	0	0	0	0	1	1
8	2	32	4	7	3.8571	0	0	0	0	0	0	1	0
8	1	53	3	6	3.8571	0.6	0	0	0	0	0	1	0.67
8	2	49	3	7	4.2857	0	0	0	0	0	0	1	0
8	2	61	6	4	4.1429	1	0	0	0	0	0	1	1
8	1	34	5	7	5	0.3	0	0	0	0	0	1	0.33
8	1	44	5	7	5	0.6	0	0	0	0	0	1	0.67
8	2	25	3	7	2.5714	1	0	0	0	0	0	1	1
8	1	44	2	7	3.2857	1	0	0	0	0	0	1	1
8	2	31	5	7	3.1429	0.6	0	0	0	0	0	1	0.67
8	1	53	4	6	3.2857	0.3	0	0	0	0	0	1	0.33
8	2	25	5	7	3	0.6	0	0	0	0	0	1	0.67
8	2	41	2	7	5	0	0	0	0	0	0	1	0
8	2	26	5	7	3.8571	0	0	0	0	0	0	1	0
8	1	25	7	7	3.1429	1	0	0	0	0	0	1	1
8	2	54	7	6	3.4286	1	0	0	0	0	0	1	1
8	1	39	5	7	4.4286	0.3	0	0	0	0	0	1	0.33
8	1	63	4	7	4	1	0	0	0	0	0	1	1
8	1	35	2	7	5	0	0	0	0	0	0	1	0
8	1	55	4	7	4.4286	0	0	0	0	0	0	1	0
8	1	35	7	7	2	0.3	0	0	0	0	0	1	0.33
8	2	36	5	7	3.4286	0.6	0	0	0	0	0	1	0.67
8	1	44	5	7	4	0	0	0	0	0	0	1	0
8	2	27	5	7	4.2857	1	0	0	0	0	0	1	1
8	2	30	5	7	3.2857	0	0	0	0	0	0	1	0
8	2	32	6	5	3.5714	0	0	0	0	0	0	1	0
8	2	68	7	7	5	0	0	0	0	0	0	1	0
8	1	29	5	7	4.4286	0.6	0	0	0	0	0	1	0.67
8	2	25	5	4	3	0.3	0	0	0	0	0	1	0.33
8	2	55	5	7	3.7143	0.6	0	0	0	0	0	1	0.67
8	1	56	5	5	3.8571	1	0	0	0	0	0	1	1
8	1	36	4	7	3.8571	0	0	0	0	0	0	1	0
8	1	59	4	5	3.4286	0.3	0	0	0	0	0	1	0.33
8	1	23	3	7	3.2857	0	0	0	0	0	0	1	0
8	1	24	6	7	4.7143	0.6	0	0	0	0	0	1	0.67
8	1	58	5	5	4.2857	0	0	0	0	0	0	1	0
8	2	23	5	6	3.8571	0.3	0	0	0	0	0	1	0.33
8	2	42	2	7	4	0	0	0	0	0	0	1	0
8	1	60	5	7	4	1	0	0	0	0	0	1	1
8	1	35	2	7	4.8571	0.6	0	0	0	0	0	1	0.67
8	1	28	3	6	3.8571	0	0	0	0	0	0	1	0
8	2	28	7	2	2	0.6	0	0	0	0	0	1	0.67
8	2	23	3	7	4.7143	0	0	0	0	0	0	1	0
8	1	66	1	7	4.2857	1	0	0	0	0	0	1	1
8	2	26	7	7	4.4286	0	0	0	0	0	0	1	0
8	1	43	5	5	3.2857	0.3	0	0	0	0	0	1	0.33
8	1	28	4	7	2.8571	0	0	0	0	0	0	1	0
8	2	27	5	7	4.4286	0.6	0	0	0	0	0	1	0.67
8	2	48	6	7	4.7143	0	0	0	0	0	0	1	0
8	2	31	6	7	4	1	0	0	0	0	0	1	1
8	2	28	5	6	4	1	0	0	0	0	0	1	1
8	2	22	3	6	2.4286	1	0	0	0	0	0	1	1
8	1	26	7	7	5	0	0	0	0	0	0	1	0
8	1	29	7	7	2.8571	0	0	0	0	0	0	1	0
8	1	37	5	7	2.8571	0	0	0	0	0	0	1	0
8	2	36	5	4	3.4286	1	0	0	0	0	0	1	1
8	2	20	3	4	2.7143	0.3	0	0	0	0	0	1	0.33
8	2	22	5	7	3.5714	0.6	0	0	0	0	0	1	0.67
8	2	28	3	6	3.1429	1	0	0	0	0	0	1	1
8	1	26	7	7	2.5714	0	0	0	0	0	0	1	0
8	1	23	4	6	4.1429	0	0	0	0	0	0	1	0
8	2	22	5	7	3.7143	0.3	0	0	0	0	0	1	0.33
8	2	28	5	6	3.7143	1	0	0	0	0	0	1	1
8	2	23	5	6	3.5714	1	0	0	0	0	0	1	1
8	2	55	5	7	3.8571	1	0	0	0	0	0	1	1
8	1	33	7	6	3.5714	0	0	0	0	0	0	1	0
8	2	27	3	6	4	0	0	0	0	0	0	1	0
8	1	36	5	6	2.8571	1	0	0	0	0	0	1	1
8	2	38	5	7	3.5714	1	0	0	0	0	0	1	1
8	1	25	7	7	4.2857	1	0	0	0	0	0	1	1
8	2	33	3	1	1.8571	1	0	0	0	0	0	1	1
8	1	54	3	2	3.7143	0.6	0	0	0	0	0	1	0.67
8	2	51	5	7	4	0.3	0	0	0	0	0	1	0.33
8	1	29	5	1	1.4286	0.6	0	0	0	0	0	1	0.67
8	1	26	3	7	4.8571	0.6	0	0	0	0	0	1	0.67
8	2	30	7	7	3	0	0	0	0	0	0	1	0
8	2	50	3	4	3.1429	0	0	0	0	0	0	1	0
8	1	27	7	6	4.8571	0.6	0	0	0	0	0	1	0.67
8	2	44	3	5	3	0.3	0	0	0	0	0	1	0.33
8	2	25	3	1	3.5714	1	0	0	0	0	0	1	1
8	2	23	5	1	4.7143	1	0	0	0	0	0	1	1
8	1	53	3	2	4.1429	1	0	0	0	0	0	1	1
8	2	58	2	1	3.4286	1	0	0	0	0	0	1	1
8	2	58	6	7	3.4286	1	0	0	0	0	0	1	1
8	1	58	5	1	2.7143	1	0	0	0	0	0	1	1
8	2	41	7	7	3.2857	0.3	0	0	0	0	0	1	0.33
8	2	32	5	7	3.8571	0.3	0	0	0	0	0	1	0.33
8	2	23	5	6	3.4286	0.3	0	0	0	0	0	1	0.33
8	2	65	5	7	4.2857	0	0	0	0	0	0	1	0
8	1	52	5	7	4	0.6	0	0	0	0	0	1	0.67
8	1	23	5	1	3.8571	0.6	0	0	0	0	0	1	0.67
8	1	31	3	7	5	0	0	0	0	0	0	1	0
8	1	42	3	2	3.5714	1	0	0	0	0	0	1	1
8	1	29	2	1	5	0	0	0	0	0	0	1	0
8	2	42	4	1	1.1429	1	0	0	0	0	0	1	1
8	1	37	7	1	3	0	0	0	0	0	0	1	0
8	2	67	8	4	3.7143	1	0	0	0	0	0	1	1
8	1	68	4	7	3.8571	0.6	0	0	0	0	0	1	0.67
8	1	29	5	1	4.1429	1	0	0	0	0	0	1	1
8	1	49	3	4	3.2857	0.3	0	0	0	0	0	1	0.33
8	2	36	2	2	2.2857	1	0	0	0	0	0	1	1
8	2	55	5	1	1	0.3	0	0	0	0	0	1	0.33
8	1	19	3	1	2.1429	0	0	0	0	0	0	1	0
8	2	35	7	1	3.7143	0.6	0	0	0	0	0	1	0.67
8	2	29	5	7	3.5714	0.3	0	0	0	0	0	1	0.33
8	1	24	3	4	2.4286	0.6	0	0	0	0	0	1	0.67
8	1	39	5	7	4.2857	1	0	0	0	0	0	1	1
8	1	43	4	7	4.8571	1	0	0	0	0	0	1	1
8	2	51	5	1	2.5714	1	0	0	0	0	0	1	1
8	1	35	4	7	4.7143	1	0	0	0	0	0	1	1
8	2	21	5	7	3.5714	0.6	0	0	0	0	0	1	0.67
8	2	28	5	1	4	1	0	0	0	0	0	1	1
8	2	47	3	7	4.2857	0	0	0	0	0	0	1	0
8	1	57	5	6	4.5714	1	0	0	0	0	0	1	1
8	1	49	3	7	3.2857	0.3	0	0	0	0	0	1	0.33
8	2	39	7	7	4.7143	1	0	0	0	0	0	1	1
8	2	38	5	6	4.1429	0.3	0	0	0	0	0	1	0.33
8	2	26	7	2	3.5714	0.3	0	0	0	0	0	1	0.33
8	1	36	7	6	4	1	0	0	0	0	0	1	1
8	1	37	5	7	3.7143	0.6	0	0	0	0	0	1	0.67
8	2	35	3	7	3.1429	0	0	0	0	0	0	1	0
8	2	27	5	5	3	0.6	0	0	0	0	0	1	0.67
8	1	20	3	6	3	0.6	0	0	0	0	0	1	0.67
8	2	22	5	6	3.4286	0.3	0	0	0	0	0	1	0.33
8	1	53	7	1	3.2857	1	0	0	0	0	0	1	1
8	2	27	5	7	5	0	0	0	0	0	0	1	0
8	2	28	7	7	4	0	0	0	0	0	0	1	0
8	2	28	3	7	3.7143	0	0	0	0	0	0	1	0
8	1	22	5	4	3.5714	0	0	0	0	0	0	1	0
8	1	32	5	7	4	0.6	0	0	0	0	0	1	0.67
8	2	38	5	5	3.7143	0.6	0	0	0	0	0	1	0.67
8	2	39	3	7	3.5714	1	0	0	0	0	0	1	1
8	1	30	7	1	4.4286	0.6	0	0	0	0	0	1	0.67
8	1	23	5	7	5	0.3	0	0	0	0	0	1	0.33
8	2	28	6	1	3.5714	1	0	0	0	0	0	1	1
8	2	25	5	6	3.8571	0.6	0	0	0	0	0	1	0.67
8	2	32	3	7	3.7143	0	0	0	0	0	0	1	0
8	2	34	5	6	3.8571	0.3	0	0	0	0	0	1	0.33
8	2	24	5	7	3.4286	1	0	0	0	0	0	1	1
8	1	25	7	2	3.5714	0.3	0	0	0	0	0	1	0.33
8	2	30	5	2	4	1	0	0	0	0	0	1	1
8	2	30	5	7	3.8571	0.3	0	0	0	0	0	1	0.33
8	1	28	3	1	3.4286	0.6	0	0	0	0	0	1	0.67
8	2	32	7	2	2.7143	1	0	0	0	0	0	1	1
8	1	21	4	6	3.2857	0	0	0	0	0	0	1	0
8	2	44	5	5	4	0.3	0	0	0	0	0	1	0.33
8	2	32	5	5	3.4286	0	0	0	0	0	0	1	0
8	2	28	7	6	3.1429	1	0	0	0	0	0	1	1
8	2	22	5	5	3.5714	1	0	0	0	0	0	1	1
8	1	34	7	7	4.7143	1	0	0	0	0	0	1	1
8	1	32	3	7	4.5714	0.6	0	0	0	0	0	1	0.67
8	1	20	2	1	3.4286	0	0	0	0	0	0	1	0
8	2	25	6	7	3.4286	0	0	0	0	0	0	1	0
8	2	31	5	7	4.1429	1	0	0	0	0	0	1	1
8	2	53	5	1	3.7143	1	0	0	0	0	0	1	1
8	2	50	7	1	3	1	0	0	0	0	0	1	1
8	2	61	7	1	4	0.6	0	0	0	0	0	1	0.67
8	2	33	5	7	3.1429	0.3	0	0	0	0	0	1	0.33
8	2	32	7	5	3.2857	0.6	0	0	0	0	0	1	0.67
8	2	35	7	4	3.8571	1	0	0	0	0	0	1	1
8	2	61	5	7	3.8571	0.6	0	0	0	0	0	1	0.67
8	2	28	5	1	3	0.3	0	0	0	0	0	1	0.33
8	1	46	5	1	4.4286	0.3	0	0	0	0	0	1	0.33
8	2	47	3	7	4.8571	0.6	0	0	0	0	0	1	0.67
8	1	34	5	7	3.8571	0	0	0	0	0	0	1	0
8	2	24	7	1	4	1	0	0	0	0	0	1	1
8	1	29	7	7	3.5714	0	0	0	0	0	0	1	0
8	1	32	7	6	3.7143	0.6	0	0	0	0	0	1	0.67
8	2	51	1	7	3.1429	0	0	0	0	0	0	1	0
8	1	24	5	4	4.1429	0.3	0	0	0	0	0	1	0.33
8	1	27	7	6	3.7143	0.6	0	0	0	0	0	1	0.67
8	1	37	8	2	4	1	0	0	0	0	0	1	1
8	2	19	3	4	3	1	0	0	0	0	0	1	1
8	2	37	5	3	3.8571	0	0	0	0	0	0	1	0
8	1	29	3	6	3.4286	0	0	0	0	0	0	1	0
8	2	29	4	1	2.2857	1	0	0	0	0	0	1	1
8	1	42	5	7	4.7143	1	0	0	0	0	0	1	1
8	2	39	5	4	4.4286	1	0	0	0	0	0	1	1
8	2	30	5	7	4.2857	0	0	0	0	0	0	1	0
8	2	33	3	6	4.2857	1	0	0	0	0	0	1	1
8	1	28	5	4	4	1	0	0	0	0	0	1	1
8	1	30	7	1	4.7143	0.3	0	0	0	0	0	1	0.33
8	2	43	4	3	4	1	0	0	0	0	0	1	1
8	2	26	3	2	3.2857	0.6	0	0	0	0	0	1	0.67
8	1	21	3	7	5	0.6	0	0	0	0	0	1	0.67
8	2	24	5	3	3.2857	0	0	0	0	0	0	1	0
8	2	47	7	4	3.7143	1	0	0	0	0	0	1	1
8	2	20	2	1	3.4286	1	0	0	0	0	0	1	1
8	2	19	3	1	4.4286	0	0	0	0	0	0	1	0
8	2	23	2	7	4.1429	0	0	0	0	0	0	1	0
8	1	32	5	7	3.4286	0.3	0	0	0	0	0	1	0.33
8	1	31	5	7	4.7143	1	0	0	0	0	0	1	1
8	1	63	6	2	5	1	0	0	0	0	0	1	1
8	1	32	6	7	4	0.3	0	0	0	0	0	1	0.33
8	2	28	7	1	4	1	0	0	0	0	0	1	1
8	2	58	8	6	3.7143	0.6	0	0	0	0	0	1	0.67
8	2	53	4	6	3.1429	1	0	0	0	0	0	1	1
8	1	55	2	7	4.2857	0	0	0	0	0	0	1	0
8	2	36	2	4	2.5714	1	0	0	0	0	0	1	1
8	2	36	4	7	2.5714	0	0	0	0	0	0	1	0
8	1	34	7	2	3.7143	0.6	0	0	0	0	0	1	0.67
8	1	19	5	7	3.4286	0.3	0	0	0	0	0	1	0.33
8	2	25	7	1	3.2857	0	0	0	0	0	0	1	0
8	2	27	3	3	4	1	0	0	0	0	0	1	1
8	2	42	3	1	4	0.6	0	0	0	0	0	1	0.67
8	2	38	7	7	3.8571	0.6	0	0	0	0	0	1	0.67
8	1	22	3	7	2.7143	1	0	0	0	0	0	1	1
8	2	63	7	2	2	1	0	0	0	0	0	1	1
8	1	20	3	1	5	0	0	0	0	0	0	1	0
8	1	32	7	6	3.8571	0.6	0	0	0	0	0	1	0.67
8	1	44	7	4	4.7143	0.3	0	0	0	0	0	1	0.33
8	2	31	7	1	3.4286	1	0	0	0	0	0	1	1
8	1	22	5	6	4.4286	1	0	0	0	0	0	1	1
8	2	27	7	4	5	1	0	0	0	0	0	1	1
8	2	22	2	7	3.5714	1	0	0	0	0	0	1	1
8	2	25	3	7	4.1429	0	0	0	0	0	0	1	0
8	1	25	7	7	3.7143	0	0	0	0	0	0	1	0
8	1	30	5	7	4.1429	0.6	0	0	0	0	0	1	0.67
8	1	50	3	7	4.1429	0	0	0	0	0	0	1	0
8	2	29	5	6	3.7143	0.6	0	0	0	0	0	1	0.67
8	1	37	7	1	2	1	0	0	0	0	0	1	1
8	1	22	5	7	4.4286	1	0	0	0	0	0	1	1
8	2	27	5	4	3.5714	0	0	0	0	0	0	1	0
8	1	32	4	6	2.5714	0	0	0	0	0	0	1	0
8	2	32	7	6	3.5714	0.6	0	0	0	0	0	1	0.67
8	2	19	3	1	3	0.3	0	0	0	0	0	1	0.33
8	2	36	7	7	3.5714	0	0	0	0	0	0	1	0
8	1	25	5	7	4	0	0	0	0	0	0	1	0
8	2	24	5	7	4.7143	0.6	0	0	0	0	0	1	0.67
8	1	29	7	7	4.8571	1	0	0	0	0	0	1	1
8	2	38	5	7	3.7143	1	0	0	0	0	0	1	1
8	1	30	7	6	4	0	0	0	0	0	0	1	0
8	2	21	5	6	3.4286	0	0	0	0	0	0	1	0
8	2	24	7	1	3.5714	1	0	0	0	0	0	1	1
8	2	30	5	7	4	1	0	0	0	0	0	1	1
8	2	22	4	1	3.8571	0.6	0	0	0	0	0	1	0.67
8	2	28	6	7	2.2857	0.3	0	0	0	0	0	1	0.33
8	2	25	3	1	2.8571	0.6	0	0	0	0	0	1	0.67
8	1	27	5	6	3.4286	1	0	0	0	0	0	1	1
8	1	29	2	1	4.2857	0	0	0	0	0	0	1	0
8	2	21	7	7	5	0	0	0	0	0	0	1	0
8	2	36	5	5	4.1429	0.6	0	0	0	0	0	1	0.67
8	2	23	7	7	3.7143	0.6	0	0	0	0	0	1	0.67
8	2	29	5	7	5	0.6	0	0	0	0	0	1	0.67
8	2	22	6	1	4	1	0	0	0	0	0	1	1
8	1	27	5	5	3.4286	1	0	0	0	0	0	1	1
8	1	32	7	7	4.5714	0.6	0	0	0	0	0	1	0.67
8	1	27	5	3	3.1429	1	0	0	0	0	0	1	1
8	2	32	7	6	3.5714	1	0	0	0	0	0	1	1
8	2	23	5	2	3.8571	0.3	0	0	0	0	0	1	0.33
8	2	30	5	7	4.8571	0	0	0	0	0	0	1	0
8	2	25	5	7	3.1429	0.6	0	0	0	0	0	1	0.67
8	2	29	7	5	4.2857	0	0	0	0	0	0	1	0
8	1	21	5	7	4.4286	0.6	0	0	0	0	0	1	0.67
8	2	25	5	7	3.1429	0.6	0	0	0	0	0	1	0.67
8	2	24	6	7	3.5714	0.6	0	0	0	0	0	1	0.67
8	1	26	7	7	4.1429	0.6	0	0	0	0	0	1	0.67
8	2	37	7	7	4.7143	1	0	0	0	0	0	1	1
8	1	25	7	5	3.1429	0	0	0	0	0	0	1	0
8	2	44	7	7	4.2857	1	0	0	0	0	0	1	1
8	2	26	5	3	3	1	0	0	0	0	0	1	1
8	1	27	7	7	3.5714	0	0	0	0	0	0	1	0
8	2	49	7	6	2.4286	1	0	0	0	0	0	1	1
8	2	33	7	7	3.7143	1	0	0	0	0	0	1	1
8	1	29	7	7	3.7143	1	0	0	0	0	0	1	1
8	2	32	7	5	4	1	0	0	0	0	0	1	1
8	1	32	7	7	4	0.6	0	0	0	0	0	1	0.67
8	2	33	5	7	3.4286	0.6	0	0	0	0	0	1	0.67
8	1	30	5	7	5	0	0	0	0	0	0	1	0
8	2	30	7	7	2.8571	0	0	0	0	0	0	1	0
8	2	27	7	3	3.7143	0.3	0	0	0	0	0	1	0.33
8	1	37	5	1	4.1429	1	0	0	0	0	0	1	1
8	2	32	7	7	3.2857	0.6	0	0	0	0	0	1	0.67
8	2	24	5	4	3.5714	0	0	0	0	0	0	1	0
8	2	21	5	7	4.8571	0.3	0	0	0	0	0	1	0.33
8	2	35	5	1	5	0.3	0	0	0	0	0	1	0.33
8	1	36	7	7	4.1429	1	0	0	0	0	0	1	1
8	1	25	7	7	3.7143	0.3	0	0	0	0	0	1	0.33
8	2	33	5	7	3.5714	0.6	0	0	0	0	0	1	0.67
8	2	35	3	7	4	0	0	0	0	0	0	1	0
8	2	31	5	7	4.1429	1	0	0	0	0	0	1	1
8	2	29	5	7	3.5714	0.6	0	0	0	0	0	1	0.67
8	2	37	7	1	3	1	0	0	0	0	0	1	1
8	1	27	2	2	4.1429	0	0	0	0	0	0	1	0
8	1	61	7	6	3.5714	0	0	0	0	0	0	1	0
8	1	32	4	6	3.4286	0.3	0	0	0	0	0	1	0.33
8	2	21	4	7	3.7143	1	0	0	0	0	0	1	1
8	2	66	5	7	3.5714	1	0	0	0	0	0	1	1
8	1	26	3	7	4.5714	0.6	0	0	0	0	0	1	0.67
8	2	34	3	1	3.1429	0	0	0	0	0	0	1	0
8	2	26	7	3	3.2857	0	0	0	0	0	0	1	0
8	1	53	3	2	4.5714	1	0	0	0	0	0	1	1
8	1	29	5	7	5	1	0	0	0	0	0	1	1
8	1	34	5	6	3.8571	0.3	0	0	0	0	0	1	0.33
8	2	42	3	1	4	1	0	0	0	0	0	1	1
8	2	26	5	1	3.1429	0.3	0	0	0	0	0	1	0.33
8	2	29	3	6	3.8571	0.6	0	0	0	0	0	1	0.67
8	1	25	5	6	4.2857	1	0	0	0	0	0	1	1
8	2	30	2	1	2	1	0	0	0	0	0	1	1
8	2	43	5	1	3.7143	1	0	0	0	0	0	1	1
8	2	29	7	3	3.1429	1	0	0	0	0	0	1	1
8	2	19	3	2	2.8571	0.6	0	0	0	0	0	1	0.67
8	2	61	7	2	4	0.3	0	0	0	0	0	1	0.33
8	2	60	2	6	3.8571	0.6	0	0	0	0	0	1	0.67
8	2	29	5	4	2.5714	1	0	0	0	0	0	1	1
